# Supplementary material for: Creating resistance to avian influenza infection through genome editing of the ANP32 gene family
Source: Nat Commun. 2023 Oct 10;14:6136. doi: 10.1038/s41467-023-41476-3 (PMC10564915; doi:10.1038/s41467-023-41476-3)
Supplement: Supplementary file 4 — Source Data [file 41467_2023_41476_MOESM4_ESM.zip]

Archive with 127 entries (109 files):
- SOURCE DATA/FIGURE 1/
- SOURCE DATA/FIGURE 1/Figure 1C.pzfx
- SOURCE DATA/FIGURE 1/Figure 1C_H9N2_UDL_dual_luciferase assay.xlsx
- SOURCE DATA/FIGURE 2/
- SOURCE DATA/FIGURE 2/Figure_2B_&_2C.pzfx
- SOURCE DATA/FIGURE 2/N129I-D130N birds - low dose.xlsx
- SOURCE DATA/FIGURE 2/Wildtype birds - low dose.xlsx
- SOURCE DATA/FIGURE 3/
- SOURCE DATA/FIGURE 3/Directly inoculated N129I-D130N birds and sentinels.xlsx
- SOURCE DATA/FIGURE 3/Directly inoculated wildtype birds and sentinels.xlsx
- SOURCE DATA/FIGURE 3/Figure_3B_&_3C.pzfx
- SOURCE DATA/FIGURE 4/
- SOURCE DATA/FIGURE 4/Figure 4A_&_4B.pzfx
- SOURCE DATA/FIGURE 4/Figure 4A_&_4B.xlsx
- SOURCE DATA/FIGURE 4/Figure 4C_4D_4E_&_4F.pzfx
- SOURCE DATA/FIGURE 5/
- SOURCE DATA/FIGURE 5/Figure 5B_&_5C.pzfx
- SOURCE DATA/FIGURE 5/Figure 5B_allantoic_fluid_viral_titres.xlsx
- SOURCE DATA/FIGURE 5/Figure 5E_5F_ &_5G.pzfx
- SOURCE DATA/FIGURE 5/Figure 5E_H9N2 UDL Polymerase Assay.xlsx
- SOURCE DATA/FIGURE 5/Figure 5G_plaque_count.xlsx
- SOURCE DATA/SUPPLEMENTARY DATA/
- SOURCE DATA/SUPPLEMENTARY DATA/Chicken weights_growth_curve_data/
- SOURCE DATA/SUPPLEMENTARY DATA/Chicken weights_growth_curve_data/AKO chicken weights.xlsx
- SOURCE DATA/SUPPLEMENTARY DATA/Chicken weights_growth_curve_data/N129I-D130N chicken weights.xlsx
- SOURCE DATA/SUPPLEMENTARY DATA/Chicken weights_growth_curve_data/Supplementary Figure 8_&_Figure_1_body_weights.pzfx
- SOURCE DATA/SUPPLEMENTARY DATA/Supplementary Figure 1/
- SOURCE DATA/SUPPLEMENTARY DATA/Supplementary Figure 1/Supplementary figure 1a_FR5M_mixed pool.tif
- SOURCE DATA/SUPPLEMENTARY DATA/Supplementary Figure 1/Supplementary figure 1b_FR5M_top-panel.jpg
- SOURCE DATA/SUPPLEMENTARY DATA/Supplementary Figure 1/Supplementary figure 1c_FR6M_mixed pool.tif
- SOURCE DATA/SUPPLEMENTARY DATA/Supplementary Figure 1/Supplementary figure 1d_FR6F-top-panel_&_figure 1f_FR3F-bottom-panel-last_six_lanes.jpg
- SOURCE DATA/SUPPLEMENTARY DATA/Supplementary Figure 1/Supplementary Figure 1e_FR3F_mixed pool.tif
- SOURCE DATA/SUPPLEMENTARY DATA/Supplementary Figure 1/Supplementary figure 1g_FR5M/
- SOURCE DATA/SUPPLEMENTARY DATA/Supplementary Figure 1/Supplementary figure 1g_FR5M/1-1-AF Rev-170719-04-17.ab1
- SOURCE DATA/SUPPLEMENTARY DATA/Supplementary Figure 1/Supplementary figure 1g_FR5M/2-2-AF Rev-170719-04-20.ab1
- SOURCE DATA/SUPPLEMENTARY DATA/Supplementary Figure 1/Supplementary figure 1g_FR5M/3-2-AF Rev-170719-04-22.ab1
- SOURCE DATA/SUPPLEMENTARY DATA/Supplementary Figure 1/Supplementary figure 1g_FR5M/7-1-AF Rev-170719-04-23.ab1
- SOURCE DATA/SUPPLEMENTARY DATA/Supplementary Figure 1/Supplementary figure 1g_FR5M/W-2-AF Rev-170719-04-26.ab1
- SOURCE DATA/SUPPLEMENTARY DATA/Supplementary Figure 1/Supplementary figure 1h_FR6F/
- SOURCE DATA/SUPPLEMENTARY DATA/Supplementary Figure 1/Supplementary figure 1h_FR6F/FR6F CL10 5-shRev-270922-02-33.ab1
- SOURCE DATA/SUPPLEMENTARY DATA/Supplementary Figure 1/Supplementary figure 1h_FR6F/FR6F-WT 4-shRev-270922-02-32.ab1
- SOURCE DATA/SUPPLEMENTARY DATA/Supplementary Figure 1/Supplementary figure 1i_FR3F/
- SOURCE DATA/SUPPLEMENTARY DATA/Supplementary Figure 1/Supplementary figure 1i_FR3F/11-2-AF Rev-170719-04-14.ab1
- SOURCE DATA/SUPPLEMENTARY DATA/Supplementary Figure 1/Supplementary figure 1i_FR3F/2-2-AF Rev-170719-04-10.ab1
- SOURCE DATA/SUPPLEMENTARY DATA/Supplementary Figure 1/Supplementary figure 1i_FR3F/3R-AF Rev-240719-02-12.ab1
- SOURCE DATA/SUPPLEMENTARY DATA/Supplementary Figure 1/Supplementary figure 1i_FR3F/40R-AF Rev-240719-02-15.ab1
- SOURCE DATA/SUPPLEMENTARY DATA/Supplementary Figure 1/Supplementary figure 1i_FR3F/W-1-AF Rev-170719-04-15.ab1
- SOURCE DATA/SUPPLEMENTARY DATA/Supplementary Figure 1/Supplementyary figure 1f_part 1_FR3F_top-panel.tif
- SOURCE DATA/SUPPLEMENTARY DATA/Supplementary Figure 10_low_dose_HAI.xlsx
- SOURCE DATA/SUPPLEMENTARY DATA/Supplementary Figure 13_high_dose_HAI.xlsx
- SOURCE DATA/SUPPLEMENTARY DATA/Supplementary Figure 2_Sanger-sequencing_of_PCR-amplified_off-target_sites/
- SOURCE DATA/SUPPLEMENTARY DATA/Supplementary Figure 2_Sanger-sequencing_of_PCR-amplified_off-target_sites/Guidance.docx
- SOURCE DATA/SUPPLEMENTARY DATA/Supplementary Figure 2_Sanger-sequencing_of_PCR-amplified_off-target_sites/Lorna-09-06-2021-785_chr1_91872693/
- SOURCE DATA/SUPPLEMENTARY DATA/Supplementary Figure 2_Sanger-sequencing_of_PCR-amplified_off-target_sites/Lorna-09-06-2021-785_chr1_91872693/1-119 For-100621-06-80.ab1
- SOURCE DATA/SUPPLEMENTARY DATA/Supplementary Figure 2_Sanger-sequencing_of_PCR-amplified_off-target_sites/Lorna-09-06-2021-785_chr1_91872693/1-119 For-100621-06-80.seq
- SOURCE DATA/SUPPLEMENTARY DATA/Supplementary Figure 2_Sanger-sequencing_of_PCR-amplified_off-target_sites/Lorna-09-06-2021-785_chr1_91872693/2-119 For-100621-06-81.ab1
- SOURCE DATA/SUPPLEMENTARY DATA/Supplementary Figure 2_Sanger-sequencing_of_PCR-amplified_off-target_sites/Lorna-09-06-2021-785_chr1_91872693/2-119 For-100621-06-81.seq
- SOURCE DATA/SUPPLEMENTARY DATA/Supplementary Figure 2_Sanger-sequencing_of_PCR-amplified_off-target_sites/Lorna-09-06-2021-785_chr1_91872693/3-119 For-100621-06-82.ab1
- SOURCE DATA/SUPPLEMENTARY DATA/Supplementary Figure 2_Sanger-sequencing_of_PCR-amplified_off-target_sites/Lorna-09-06-2021-785_chr1_91872693/3-119 For-100621-06-82.seq
- SOURCE DATA/SUPPLEMENTARY DATA/Supplementary Figure 2_Sanger-sequencing_of_PCR-amplified_off-target_sites/Lorna-09-06-2021-785_chr1_91872693/4-119 For-100621-06-83.ab1
- SOURCE DATA/SUPPLEMENTARY DATA/Supplementary Figure 2_Sanger-sequencing_of_PCR-amplified_off-target_sites/Lorna-09-06-2021-785_chr1_91872693/4-119 For-100621-06-83.seq
- SOURCE DATA/SUPPLEMENTARY DATA/Supplementary Figure 2_Sanger-sequencing_of_PCR-amplified_off-target_sites/Lorna-09-06-2021-785_chr1_91872693/5-119 For-100621-06-84.ab1
- SOURCE DATA/SUPPLEMENTARY DATA/Supplementary Figure 2_Sanger-sequencing_of_PCR-amplified_off-target_sites/Lorna-09-06-2021-785_chr1_91872693/5-119 For-100621-06-84.seq
- SOURCE DATA/SUPPLEMENTARY DATA/Supplementary Figure 2_Sanger-sequencing_of_PCR-amplified_off-target_sites/Lorna-09-06-2021-785_chr1_91872693/6-119 For-100621-06-85.ab1
- SOURCE DATA/SUPPLEMENTARY DATA/Supplementary Figure 2_Sanger-sequencing_of_PCR-amplified_off-target_sites/Lorna-09-06-2021-785_chr1_91872693/6-119 For-100621-06-85.seq
- SOURCE DATA/SUPPLEMENTARY DATA/Supplementary Figure 2_Sanger-sequencing_of_PCR-amplified_off-target_sites/Lorna-09-06-2021-785_chr1_91872693/7-119 For-100621-06-86.ab1
- SOURCE DATA/SUPPLEMENTARY DATA/Supplementary Figure 2_Sanger-sequencing_of_PCR-amplified_off-target_sites/Lorna-09-06-2021-785_chr1_91872693/7-119 For-100621-06-86.seq
- SOURCE DATA/SUPPLEMENTARY DATA/Supplementary Figure 2_Sanger-sequencing_of_PCR-amplified_off-target_sites/Lorna-09-06-2021-785_chr1_91872693/8-119 For-100621-06-87.ab1
- SOURCE DATA/SUPPLEMENTARY DATA/Supplementary Figure 2_Sanger-sequencing_of_PCR-amplified_off-target_sites/Lorna-09-06-2021-785_chr1_91872693/8-119 For-100621-06-87.seq
- SOURCE DATA/SUPPLEMENTARY DATA/Supplementary Figure 2_Sanger-sequencing_of_PCR-amplified_off-target_sites/Lorna-09-06-2021-793_chr1_153558607/
- SOURCE DATA/SUPPLEMENTARY DATA/Supplementary Figure 2_Sanger-sequencing_of_PCR-amplified_off-target_sites/Lorna-09-06-2021-793_chr1_153558607/1-115 Rev-100621-06-88.ab1
- SOURCE DATA/SUPPLEMENTARY DATA/Supplementary Figure 2_Sanger-sequencing_of_PCR-amplified_off-target_sites/Lorna-09-06-2021-793_chr1_153558607/1-115 Rev-100621-06-88.seq
- SOURCE DATA/SUPPLEMENTARY DATA/Supplementary Figure 2_Sanger-sequencing_of_PCR-amplified_off-target_sites/Lorna-09-06-2021-793_chr1_153558607/2-115 Rev-100621-06-89.ab1
- SOURCE DATA/SUPPLEMENTARY DATA/Supplementary Figure 2_Sanger-sequencing_of_PCR-amplified_off-target_sites/Lorna-09-06-2021-793_chr1_153558607/2-115 Rev-100621-06-89.seq
- SOURCE DATA/SUPPLEMENTARY DATA/Supplementary Figure 2_Sanger-sequencing_of_PCR-amplified_off-target_sites/Lorna-09-06-2021-793_chr1_153558607/3-115 Rev-100621-06-90.ab1
- SOURCE DATA/SUPPLEMENTARY DATA/Supplementary Figure 2_Sanger-sequencing_of_PCR-amplified_off-target_sites/Lorna-09-06-2021-793_chr1_153558607/3-115 Rev-100621-06-90.seq
- SOURCE DATA/SUPPLEMENTARY DATA/Supplementary Figure 2_Sanger-sequencing_of_PCR-amplified_off-target_sites/Lorna-09-06-2021-793_chr1_153558607/4-115 Rev-100621-06-91.ab1
- SOURCE DATA/SUPPLEMENTARY DATA/Supplementary Figure 2_Sanger-sequencing_of_PCR-amplified_off-target_sites/Lorna-09-06-2021-793_chr1_153558607/4-115 Rev-100621-06-91.seq
- SOURCE DATA/SUPPLEMENTARY DATA/Supplementary Figure 2_Sanger-sequencing_of_PCR-amplified_off-target_sites/Lorna-09-06-2021-793_chr1_153558607/5-115 Rev-100621-06-92.ab1
- SOURCE DATA/SUPPLEMENTARY DATA/Supplementary Figure 2_Sanger-sequencing_of_PCR-amplified_off-target_sites/Lorna-09-06-2021-793_chr1_153558607/5-115 Rev-100621-06-92.seq
- SOURCE DATA/SUPPLEMENTARY DATA/Supplementary Figure 2_Sanger-sequencing_of_PCR-amplified_off-target_sites/Lorna-09-06-2021-793_chr1_153558607/6-115 Rev-100621-06-93.ab1
- SOURCE DATA/SUPPLEMENTARY DATA/Supplementary Figure 2_Sanger-sequencing_of_PCR-amplified_off-target_sites/Lorna-09-06-2021-793_chr1_153558607/6-115 Rev-100621-06-93.seq
- SOURCE DATA/SUPPLEMENTARY DATA/Supplementary Figure 2_Sanger-sequencing_of_PCR-amplified_off-target_sites/Lorna-09-06-2021-793_chr1_153558607/7-115 Rev-100621-06-94.ab1
- SOURCE DATA/SUPPLEMENTARY DATA/Supplementary Figure 2_Sanger-sequencing_of_PCR-amplified_off-target_sites/Lorna-09-06-2021-793_chr1_153558607/7-115 Rev-100621-06-94.seq
- SOURCE DATA/SUPPLEMENTARY DATA/Supplementary Figure 2_Sanger-sequencing_of_PCR-amplified_off-target_sites/Lorna-09-06-2021-793_chr1_153558607/8-115 Rev-100621-06-95.ab1
- SOURCE DATA/SUPPLEMENTARY DATA/Supplementary Figure 2_Sanger-sequencing_of_PCR-amplified_off-target_sites/Lorna-09-06-2021-793_chr1_153558607/8-115 Rev-100621-06-95.seq
- SOURCE DATA/SUPPLEMENTARY DATA/Supplementary Figure 2_Sanger-sequencing_of_PCR-amplified_off-target_sites/Lorna-14-06-2021-805_chr4_25712226/
- SOURCE DATA/SUPPLEMENTARY DATA/Supplementary Figure 2_Sanger-sequencing_of_PCR-amplified_off-target_sites/Lorna-14-06-2021-805_chr4_25712226/1-CH42 FOR-150621-05-05.ab1
- SOURCE DATA/SUPPLEMENTARY DATA/Supplementary Figure 2_Sanger-sequencing_of_PCR-amplified_off-target_sites/Lorna-14-06-2021-805_chr4_25712226/1-CH42 FOR-150621-05-05.seq
- SOURCE DATA/SUPPLEMENTARY DATA/Supplementary Figure 2_Sanger-sequencing_of_PCR-amplified_off-target_sites/Lorna-14-06-2021-805_chr4_25712226/2-CH42 FOR-150621-05-06.ab1
- SOURCE DATA/SUPPLEMENTARY DATA/Supplementary Figure 2_Sanger-sequencing_of_PCR-amplified_off-target_sites/Lorna-14-06-2021-805_chr4_25712226/2-CH42 FOR-150621-05-06.seq
- SOURCE DATA/SUPPLEMENTARY DATA/Supplementary Figure 2_Sanger-sequencing_of_PCR-amplified_off-target_sites/Lorna-14-06-2021-805_chr4_25712226/3-CH42 FOR-150621-05-07.ab1
- SOURCE DATA/SUPPLEMENTARY DATA/Supplementary Figure 2_Sanger-sequencing_of_PCR-amplified_off-target_sites/Lorna-14-06-2021-805_chr4_25712226/3-CH42 FOR-150621-05-07.seq
- SOURCE DATA/SUPPLEMENTARY DATA/Supplementary Figure 2_Sanger-sequencing_of_PCR-amplified_off-target_sites/Lorna-14-06-2021-805_chr4_25712226/4-CH42 FOR-150621-05-08.ab1
- SOURCE DATA/SUPPLEMENTARY DATA/Supplementary Figure 2_Sanger-sequencing_of_PCR-amplified_off-target_sites/Lorna-14-06-2021-805_chr4_25712226/4-CH42 FOR-150621-05-08.seq
- SOURCE DATA/SUPPLEMENTARY DATA/Supplementary Figure 2_Sanger-sequencing_of_PCR-amplified_off-target_sites/Lorna-14-06-2021-805_chr4_25712226/5-CH42 FOR-150621-05-09.ab1
- SOURCE DATA/SUPPLEMENTARY DATA/Supplementary Figure 2_Sanger-sequencing_of_PCR-amplified_off-target_sites/Lorna-14-06-2021-805_chr4_25712226/5-CH42 FOR-150621-05-09.seq
- SOURCE DATA/SUPPLEMENTARY DATA/Supplementary Figure 2_Sanger-sequencing_of_PCR-amplified_off-target_sites/Lorna-14-06-2021-805_chr4_25712226/6-CH42 FOR-150621-05-10.ab1
- SOURCE DATA/SUPPLEMENTARY DATA/Supplementary Figure 2_Sanger-sequencing_of_PCR-amplified_off-target_sites/Lorna-14-06-2021-805_chr4_25712226/6-CH42 FOR-150621-05-10.seq
- SOURCE DATA/SUPPLEMENTARY DATA/Supplementary Figure 2_Sanger-sequencing_of_PCR-amplified_off-target_sites/Lorna-14-06-2021-805_chr4_25712226/7-CH42 FOR-150621-05-11.ab1
- SOURCE DATA/SUPPLEMENTARY DATA/Supplementary Figure 2_Sanger-sequencing_of_PCR-amplified_off-target_sites/Lorna-14-06-2021-805_chr4_25712226/7-CH42 FOR-150621-05-11.seq
- SOURCE DATA/SUPPLEMENTARY DATA/Supplementary Figure 2_Sanger-sequencing_of_PCR-amplified_off-target_sites/Lorna-14-06-2021-805_chr4_25712226/8-CH42 FOR-150621-05-12.ab1
- SOURCE DATA/SUPPLEMENTARY DATA/Supplementary Figure 2_Sanger-sequencing_of_PCR-amplified_off-target_sites/Lorna-14-06-2021-805_chr4_25712226/8-CH42 FOR-150621-05-12.seq
- SOURCE DATA/SUPPLEMENTARY DATA/Supplementary Figure 2_Sanger-sequencing_of_PCR-amplified_off-target_sites/Lorna-14-06-2021-813_chr6_4920697/
- SOURCE DATA/SUPPLEMENTARY DATA/Supplementary Figure 2_Sanger-sequencing_of_PCR-amplified_off-target_sites/Lorna-14-06-2021-813_chr6_4920697/1-CH64 FOR-150621-05-13.ab1
- SOURCE DATA/SUPPLEMENTARY DATA/Supplementary Figure 2_Sanger-sequencing_of_PCR-amplified_off-target_sites/Lorna-14-06-2021-813_chr6_4920697/1-CH64 FOR-150621-05-13.seq
- SOURCE DATA/SUPPLEMENTARY DATA/Supplementary Figure 2_Sanger-sequencing_of_PCR-amplified_off-target_sites/Lorna-14-06-2021-813_chr6_4920697/2-CH64 FOR-150621-05-14.ab1
- SOURCE DATA/SUPPLEMENTARY DATA/Supplementary Figure 2_Sanger-sequencing_of_PCR-amplified_off-target_sites/Lorna-14-06-2021-813_chr6_4920697/2-CH64 FOR-150621-05-14.seq
- SOURCE DATA/SUPPLEMENTARY DATA/Supplementary Figure 2_Sanger-sequencing_of_PCR-amplified_off-target_sites/Lorna-14-06-2021-813_chr6_4920697/3-CH64 FOR-150621-05-15.ab1
- SOURCE DATA/SUPPLEMENTARY DATA/Supplementary Figure 2_Sanger-sequencing_of_PCR-amplified_off-target_sites/Lorna-14-06-2021-813_chr6_4920697/3-CH64 FOR-150621-05-15.seq
- SOURCE DATA/SUPPLEMENTARY DATA/Supplementary Figure 2_Sanger-sequencing_of_PCR-amplified_off-target_sites/Lorna-14-06-2021-813_chr6_4920697/4-CH64 FOR-150621-05-16.ab1
- SOURCE DATA/SUPPLEMENTARY DATA/Supplementary Figure 2_Sanger-sequencing_of_PCR-amplified_off-target_sites/Lorna-14-06-2021-813_chr6_4920697/4-CH64 FOR-150621-05-16.seq
- SOURCE DATA/SUPPLEMENTARY DATA/Supplementary Figure 2_Sanger-sequencing_of_PCR-amplified_off-target_sites/Lorna-14-06-2021-813_chr6_4920697/5-CH64 FOR-150621-05-17.ab1
- SOURCE DATA/SUPPLEMENTARY DATA/Supplementary Figure 2_Sanger-sequencing_of_PCR-amplified_off-target_sites/Lorna-14-06-2021-813_chr6_4920697/5-CH64 FOR-150621-05-17.seq
- SOURCE DATA/SUPPLEMENTARY DATA/Supplementary Figure 2_Sanger-sequencing_of_PCR-amplified_off-target_sites/Lorna-14-06-2021-813_chr6_4920697/6-CH64 FOR-150621-05-18.ab1
- SOURCE DATA/SUPPLEMENTARY DATA/Supplementary Figure 2_Sanger-sequencing_of_PCR-amplified_off-target_sites/Lorna-14-06-2021-813_chr6_4920697/6-CH64 FOR-150621-05-18.seq
- SOURCE DATA/SUPPLEMENTARY DATA/Supplementary Figure 2_Sanger-sequencing_of_PCR-amplified_off-target_sites/Lorna-14-06-2021-813_chr6_4920697/7-CH64 FOR-150621-05-19.ab1
- SOURCE DATA/SUPPLEMENTARY DATA/Supplementary Figure 2_Sanger-sequencing_of_PCR-amplified_off-target_sites/Lorna-14-06-2021-813_chr6_4920697/7-CH64 FOR-150621-05-19.seq
- SOURCE DATA/SUPPLEMENTARY DATA/Supplementary Figure 2_Sanger-sequencing_of_PCR-amplified_off-target_sites/Lorna-14-06-2021-813_chr6_4920697/8-CH64 FOR-150621-05-20.ab1
- SOURCE DATA/SUPPLEMENTARY DATA/Supplementary Figure 2_Sanger-sequencing_of_PCR-amplified_off-target_sites/Lorna-14-06-2021-813_chr6_4920697/8-CH64 FOR-150621-05-20.seq
- SOURCE DATA/SUPPLEMENTARY DATA/Supplementary Figure 3/
- SOURCE DATA/SUPPLEMENTARY DATA/Supplementary Figure 3/Supplementary Figure 3_FR3F clones_left-panel.pdf
- SOURCE DATA/SUPPLEMENTARY DATA/Supplementary Figure 3/Supplementary Figure 3_FR3F clones_left-panel_0011614_01.png
- SOURCE DATA/SUPPLEMENTARY DATA/Supplementary Figure 3/Supplementary Figure 3_FR3F clones_left-panel_0011616_02.tif
- SOURCE DATA/SUPPLEMENTARY DATA/Supplementary Figure 3/Supplementary Figure 3_FR5M_&_FR6F clones.pdf
- SOURCE DATA/SUPPLEMENTARY DATA/Supplementary Figure 6/
- SOURCE DATA/SUPPLEMENTARY DATA/Supplementary Figure 6/Supplementary Figure 6 polymerase assays.xlsx
