# Supplementary material for: Creating resistance to avian influenza infection through genome editing of the ANP32 gene family
Source: Nat Commun. 2023 Oct 10;14:6136. doi: 10.1038/s41467-023-41476-3 (PMC10564915; doi:10.1038/s41467-023-41476-3)
Supplement: Supplementary file 4 — Source Data [file 41467_2023_41476_MOESM4_ESM.zip › SOURCE DATA/FIGURE 1/Figure 1C_H9N2_UDL_dual_luciferase assay.xlsx]

## Sheet: UDL Test 1
Cell line	PB2 type	Firefly (F)	Renilla (R)	F/R
ANP32A-Knockout clonal line	MOCK	218	4392006	4.96356e-05
ANP32A-Knockout clonal line	MOCK	464	4504373	0.000103011
ANP32A-Knockout clonal line	MOCK	381	4321012	8.81738e-05
ANP32A-Knockout clonal line	PB2-627E	279	2975875	9.37539e-05
ANP32A-Knockout clonal line	PB2-627E	359	2788214	0.000128756
ANP32A-Knockout clonal line	PB2-627E	744	2920314	0.000254767
ANP32A-Knockout clonal line	PB2-627K	254	2844922	8.92819e-05
ANP32A-Knockout clonal line	PB2-627K	2492	2833348	0.000879525
ANP32A-Knockout clonal line	PB2-627K	356	3503344	0.000101617
N129I-D130N clonal line + wildtype chANP32A plasmid	MOCK	877	5586430	0.000156988
N129I-D130N clonal line + wildtype chANP32A plasmid	MOCK	639	5055696	0.000126392
N129I-D130N clonal line + wildtype chANP32A plasmid	MOCK	707	4863549	0.000145367
N129I-D130N clonal line + wildtype chANP32A plasmid	PB2-627E	248934	4672164	0.0532802
N129I-D130N clonal line + wildtype chANP32A plasmid	PB2-627E	148297	3575931	0.0414709
N129I-D130N clonal line + wildtype chANP32A plasmid	PB2-627E	136177	3823669	0.0356142
N129I-D130N clonal line + wildtype chANP32A plasmid	PB2-627K	235374	4426079	0.0531789
N129I-D130N clonal line + wildtype chANP32A plasmid	PB2-627K	175354	4719975	0.0371515
N129I-D130N clonal line + wildtype chANP32A plasmid	PB2-627K	110856	3653966	0.0303385
N129I-D130N clonal line	MOCK	380	3361382	0.000113049
N129I-D130N clonal line	MOCK	364	3192404	0.000114021
N129I-D130N clonal line	MOCK	452	3452551	0.000130918
N129I-D130N clonal line	PB2-627E	1207	4569251	0.000264157
N129I-D130N clonal line	PB2-627E	5976	4951633	0.00120687
N129I-D130N clonal line	PB2-627E	1566	5204853	0.000300873
N129I-D130N clonal line	PB2-627K	7638	4868952	0.00156872
N129I-D130N clonal line	PB2-627K	2788	5796228	0.000481002
N129I-D130N clonal line	PB2-627K	22290	4481559	0.00497372
Wildtype	MOCK	524	7010471	7.47453e-05
Wildtype	MOCK	865	6851621	0.000126247
Wildtype	MOCK	685	6281240	0.000109055
Wildtype	PB2-627E	141629	6404537	0.0221139
Wildtype	PB2-627E	142799	6573548	0.0217233
Wildtype	PB2-627E	177499	5629942	0.0315277
Wildtype	PB2-627K	94883	6155655	0.015414
Wildtype	PB2-627K	128141	6371684	0.020111
Wildtype	PB2-627K	145437	6488807	0.0224135

## Sheet: UDL Test 2
Cell line	PB2 type	Firefly (F)	Renilla (R)	F/R
ANP32A-Knockout clonal line	MOCK	79	1603674	4.92619e-05
ANP32A-Knockout clonal line	MOCK	133	1706043	7.79582e-05
ANP32A-Knockout clonal line	MOCK	123	2298545	5.35121e-05
ANP32A-Knockout clonal line	PB2-627E	181	1815979	9.96708e-05
ANP32A-Knockout clonal line	PB2-627E	627	1704911	0.000367761
ANP32A-Knockout clonal line	PB2-627E	1105	1809489	0.00061067
ANP32A-Knockout clonal line	PB2-627K	1674	2684171	0.000623656
ANP32A-Knockout clonal line	PB2-627K	486	2746319	0.000176964
ANP32A-Knockout clonal line	PB2-627K	6057	2973053	0.0020373
N129I-D130N clonal line + wildtype chANP32A plasmid	MOCK	430	4849138	8.86756e-05
N129I-D130N clonal line + wildtype chANP32A plasmid	MOCK	235	4368532	5.37938e-05
N129I-D130N clonal line + wildtype chANP32A plasmid	MOCK	226	4723009	4.78509e-05
N129I-D130N clonal line + wildtype chANP32A plasmid	PB2-627E	513938	3579828	0.143565
N129I-D130N clonal line + wildtype chANP32A plasmid	PB2-627E	607985	3871684	0.157034
N129I-D130N clonal line + wildtype chANP32A plasmid	PB2-627E	757150	4085845	0.185311
N129I-D130N clonal line + wildtype chANP32A plasmid	PB2-627K	166490	4631756	0.0359453
N129I-D130N clonal line + wildtype chANP32A plasmid	PB2-627K	230555	5687580	0.0405366
N129I-D130N clonal line + wildtype chANP32A plasmid	PB2-627K	345529	5137787	0.0672525
N129I-D130N clonal line	MOCK	408	11076534	3.68346e-05
N129I-D130N clonal line	MOCK	622	10029870	6.20148e-05
N129I-D130N clonal line	MOCK	567	9511640	5.96112e-05
N129I-D130N clonal line	PB2-627E	12744	8170548	0.00155975
N129I-D130N clonal line	PB2-627E	9515	7323103	0.00129931
N129I-D130N clonal line	PB2-627E	10496	84524846	0.000124177
N129I-D130N clonal line	PB2-627K	16723	11985110	0.00139531
N129I-D130N clonal line	PB2-627K	16721	10465954	0.00159766
N129I-D130N clonal line	PB2-627K	31394	11716586	0.00267945
Wildtype	MOCK	345	10545148	3.27165e-05
Wildtype	MOCK	551	11213166	4.91387e-05
Wildtype	MOCK	704	10987340	6.40737e-05
Wildtype	PB2-627E	692602	7459174	0.0928524
Wildtype	PB2-627E	576081	7201538	0.0799942
Wildtype	PB2-627E	692326	7721636	0.0896605
Wildtype	PB2-627K	177371	10027856	0.0176878
Wildtype	PB2-627K	215452	10132512	0.0212634
Wildtype	PB2-627K	184015	9543650	0.0192814

## Sheet: UDL Test 3
Cell line	PB2 type	Firefly (F)	Renilla (R)	F/R
ANP32A-Knockout clonal line	MOCK	118	1990670	5.92765e-05
ANP32A-Knockout clonal line	MOCK	181	2051967	8.8208e-05
ANP32A-Knockout clonal line	MOCK	147	1920902	7.65265e-05
ANP32A-Knockout clonal line	PB2-627E	112	1478819	7.57361e-05
ANP32A-Knockout clonal line	PB2-627E	138	1753177	7.87142e-05
ANP32A-Knockout clonal line	PB2-627E	233	1546744	0.000150639
ANP32A-Knockout clonal line	PB2-627K	105	1630829	6.43844e-05
ANP32A-Knockout clonal line	PB2-627K	129	1558463	8.27739e-05
ANP32A-Knockout clonal line	PB2-627K	705	1476074	0.000477618
N129I-D130N clonal line + wildtype chANP32A plasmid	MOCK	4209	7707118	0.000546119
N129I-D130N clonal line + wildtype chANP32A plasmid	MOCK	3929	7643928	0.000514003
N129I-D130N clonal line + wildtype chANP32A plasmid	MOCK	385	6441974	5.97643e-05
N129I-D130N clonal line + wildtype chANP32A plasmid	PB2-627E	840636	6709745	0.125286
N129I-D130N clonal line + wildtype chANP32A plasmid	PB2-627E	936933	6704030	0.139757
N129I-D130N clonal line + wildtype chANP32A plasmid	PB2-627E	977773	6906276	0.141577
N129I-D130N clonal line + wildtype chANP32A plasmid	PB2-627K	772191	7198353	0.107273
N129I-D130N clonal line + wildtype chANP32A plasmid	PB2-627K	719521	7383305	0.0974524
N129I-D130N clonal line + wildtype chANP32A plasmid	PB2-627K	911969	7113290	0.128206
N129I-D130N clonal line	MOCK	408	7302329	5.58726e-05
N129I-D130N clonal line	MOCK	1166	7294074	0.000159856
N129I-D130N clonal line	MOCK	446	7003127	6.36858e-05
N129I-D130N clonal line	PB2-627E	1004	8621402	0.000116454
N129I-D130N clonal line	PB2-627E	10206	9337776	0.00109298
N129I-D130N clonal line	PB2-627E	5790	9276512	0.000624157
N129I-D130N clonal line	PB2-627K	13017	8772702	0.00148381
N129I-D130N clonal line	PB2-627K	11363	9977362	0.00113888
N129I-D130N clonal line	PB2-627K	8546	9206816	0.000928225
Wildtype	MOCK	1445	3686586	0.000391962
Wildtype	MOCK	1786	3800193	0.000469976
Wildtype	MOCK	268	3885691	6.8971e-05
Wildtype	PB2-627E	23488	2814021	0.00834677
Wildtype	PB2-627E	108163	2679166	0.0403719
Wildtype	PB2-627E	46716	3010706	0.0155166
Wildtype	PB2-627K	3625	3112268	0.00116475
Wildtype	PB2-627K	53591	3280525	0.0163361
Wildtype	PB2-627K	36987	2951754	0.0125305
