# Supplementary material for: Creating resistance to avian influenza infection through genome editing of the ANP32 gene family
Source: Nat Commun. 2023 Oct 10;14:6136. doi: 10.1038/s41467-023-41476-3 (PMC10564915; doi:10.1038/s41467-023-41476-3)
Supplement: Supplementary file 4 — Source Data [file 41467_2023_41476_MOESM4_ESM.zip › SOURCE DATA/FIGURE 2/N129I-D130N birds - low dose.xlsx]

## Sheet: N129I-D130N birds - low dose
Days post inoculation	Directly inoculated ANPN129I-D130N birds	Directly inoculated ANPN129I-D130N birds	Directly inoculated ANPN129I-D130N birds	Directly inoculated ANPN129I-D130N birds	Directly inoculated ANPN129I-D130N birds	Directly inoculated ANPN129I-D130N birds	Directly inoculated ANPN129I-D130N birds	Directly inoculated ANPN129I-D130N birds	Directly inoculated ANPN129I-D130N birds	Directly inoculated ANPN129I-D130N birds	Naive in-contact ANPN129I-D130N sentinels	Naive in-contact ANPN129I-D130N sentinels	Naive in-contact ANPN129I-D130N sentinels	Naive in-contact ANPN129I-D130N sentinels	Naive in-contact ANPN129I-D130N sentinels	Naive in-contact ANPN129I-D130N sentinels	Naive in-contact ANPN129I-D130N sentinels	Naive in-contact ANPN129I-D130N sentinels	Naive in-contact ANPN129I-D130N sentinels	Naive in-contact ANPN129I-D130N sentinels
0	0	0	0	0	0	0	0	0	0	0
1	0	0	0	0	0	0	0	0	0	0	0	0	0	0	0	0	0	0	0	0
2	0	0	0	0	0	0	0	0	0	0	0	0	0	0	0	0	0	0	0	0
3	0	0	0	0	0	0	0	0	0	0	0	0	0	0	0	0	0	0	0	0
4					0	0	250	0	0	0					0	0	0	0	0	0
5					0	0	200	0	0	0					0	0	0	0	0	0
6					0	0	50	0	0	0					0	0	0	0	0	0
7					0	0	0	0	0	0
