# Supplementary material for: Creating resistance to avian influenza infection through genome editing of the ANP32 gene family
Source: Nat Commun. 2023 Oct 10;14:6136. doi: 10.1038/s41467-023-41476-3 (PMC10564915; doi:10.1038/s41467-023-41476-3)
Supplement: Supplementary file 4 — Source Data [file 41467_2023_41476_MOESM4_ESM.zip › SOURCE DATA/FIGURE 2/Wildtype birds - low dose.xlsx]

## Sheet: Wildtype birds - low dose
Days post inoculation	Directly inoculated WT birds	Directly inoculated WT birds	Directly inoculated WT birds	Directly inoculated WT birds	Directly inoculated WT birds	Directly inoculated WT birds	Directly inoculated WT birds	Directly inoculated WT birds	Directly inoculated WT birds	Directly inoculated WT birds	Naive in-contact WT sentinels	Naive in-contact WT sentinels	Naive in-contact WT sentinels	Naive in-contact WT sentinels	Naive in-contact WT sentinels	Naive in-contact WT sentinels	Naive in-contact WT sentinels	Naive in-contact WT sentinels	Naive in-contact WT sentinels	Naive in-contact WT sentinels
0	0	0	0	0	0	0	0	0	0	0
1	300	50000	125000	110000	1350	35000	200	900	75000	850	0	0	0	0	0	0	0	0	0	0
2	20000	15500	35000	25000	10000	80000	17500	8000	105000		0	0	0	0	0	0	0	0	0	0
3	3250	24500	27000	50000	16500	70000		28500	45000	33500	0	1175	0	25	0	0	0	0	0	0
4					3500	1350	100000	9500	75000	12500					20	20	120	0	0	700
5					100	0	1125	75	550	175					180	60	200	2200	0	200
6					0	0	0	0	0	0					280	800	3400	6000	0	1200
7					0	0	0	0	0	0
