# Supplementary material for: Creating resistance to avian influenza infection through genome editing of the ANP32 gene family
Source: Nat Commun. 2023 Oct 10;14:6136. doi: 10.1038/s41467-023-41476-3 (PMC10564915; doi:10.1038/s41467-023-41476-3)
Supplement: Supplementary file 4 — Source Data [file 41467_2023_41476_MOESM4_ESM.zip › SOURCE DATA/FIGURE 3/Directly inoculated N129I-D130N birds and sentinels.xlsx]

## Sheet: Directly inoculated N129I-D130N
Days post inoculation	Directy inoculated ANPN129I-D130N	Directy inoculated ANPN129I-D130N	Directy inoculated ANPN129I-D130N	Directy inoculated ANPN129I-D130N	Directy inoculated ANPN129I-D130N	Directy inoculated ANPN129I-D130N	Directy inoculated ANPN129I-D130N	Directy inoculated ANPN129I-D130N	Directy inoculated ANPN129I-D130N	Directy inoculated ANPN129I-D130N	Naive in-contact ANPN129I-D130N sentinels	Naive in-contact ANPN129I-D130N sentinels	Naive in-contact ANPN129I-D130N sentinels	Naive in-contact ANPN129I-D130N sentinels	Naive in-contact ANPN129I-D130N sentinels	Naive in-contact ANPN129I-D130N sentinels	Naive in-contact ANPN129I-D130N sentinels	Naive in-contact ANPN129I-D130N sentinels	Naive in-contact ANPN129I-D130N sentinels	Naive in-contact ANPN129I-D130N sentinels	Naive in-contact WT sentinels	Naive in-contact WT sentinels	Naive in-contact WT sentinels	Naive in-contact WT sentinels	Naive in-contact WT sentinels	Naive in-contact WT sentinels	Naive in-contact WT sentinels	Naive in-contact WT sentinels	Naive in-contact WT sentinels	Naive in-contact WT sentinels
0	0	0	0	0	0	0	0	0	0	0
1	0	0	0	0	0	0	0	0	0	0	0	0	0	0	0	0	0	0			0	0	0	0
2	1162.5	0	0	0	0	0	0	0	0	0	0	0	0	0	0	0	0	0			0	0	0	0
3	47.5	0	0	0	0	25	0	0	0	97.5	0	0	0	0	0	0	0	0			0	0	0	0
4					0	40	0	0	5	135	0	0	0	0	0	0	0	0			0	0	0	0
5					0	0	0	0	0	0					0	0	0	0			0	0	0	0
6					0	0	95	0	0	0					0	0	0	0			0	0	0	80
7					0	0	0	0	10	0					0	0	0	0			0	1	0	2000
