# Supplementary material for: Creating resistance to avian influenza infection through genome editing of the ANP32 gene family
Source: Nat Commun. 2023 Oct 10;14:6136. doi: 10.1038/s41467-023-41476-3 (PMC10564915; doi:10.1038/s41467-023-41476-3)
Supplement: Supplementary file 4 — Source Data [file 41467_2023_41476_MOESM4_ESM.zip › SOURCE DATA/FIGURE 3/Directly inoculated wildtype birds and sentinels.xlsx]

## Sheet: Directly inoculated wildtype bi
Days post inoculation	Directly inoculated WT	Directly inoculated WT	Directly inoculated WT	Directly inoculated WT	Directly inoculated WT	Directly inoculated WT	Directly inoculated WT	Directly inoculated WT	Directly inoculated WT	Directly inoculated WT	Naive in-contact WT sentinels	Naive in-contact WT sentinels	Naive in-contact WT sentinels	Naive in-contact WT sentinels	Naive in-contact WT sentinels	Naive in-contact WT sentinels	Naive in-contact WT sentinels	Naive in-contact WT sentinels	Naive in-contact WT sentinels	Naive in-contact WT sentinels	Naive in-contact ANPN129I-D130N sentinels	Naive in-contact ANPN129I-D130N sentinels	Naive in-contact ANPN129I-D130N sentinels	Naive in-contact ANPN129I-D130N sentinels	Naive in-contact ANPN129I-D130N sentinels	Naive in-contact ANPN129I-D130N sentinels	Naive in-contact ANPN129I-D130N sentinels	Naive in-contact ANPN129I-D130N sentinels	Naive in-contact ANPN129I-D130N sentinels	Naive in-contact ANPN129I-D130N sentinels
0	0	0	0	0	0	0	0	0	0	0
1	12000	16500	23250	7000	13250	7250	9250	10000	8250	8750	0	0	0	0	0	0	0	0			0	0	0	0
2	23250	24125	37500	14500	5750	9625	11500	2250	145000	18250	1050	400	3000	1400	1300	100	6000	140			0	0	0	0
3	112500	27875	11750	9375	8500	25875	9000	7750	9750	12875	6500	9000	1200	45000	6500	7500	10000	15000			0	0	0	0
4					70	187.5	15	65	65	50	2550	7500	4500	9000	5500	9500	9000	15000			0	0	0	0
5					0	0	0	0	0	0					2500		2950	2350			0	0	0	0
6					0	0	0	0	0	0					2500	1500	10	2000			0	0	0	0
7					0	0	0	0	0	0					0	0	0	30			0	0	0	0
