# Supplementary material for: Creating resistance to avian influenza infection through genome editing of the ANP32 gene family
Source: Nat Commun. 2023 Oct 10;14:6136. doi: 10.1038/s41467-023-41476-3 (PMC10564915; doi:10.1038/s41467-023-41476-3)
Supplement: Supplementary file 4 — Source Data [file 41467_2023_41476_MOESM4_ESM.zip › SOURCE DATA/FIGURE 4/Figure 4A_&_4B.xlsx]

## Sheet: chicken ANP32 data
	chANP32A-WT	chANP32A-WT	chANP32A-WT	chANP32A-N129I/D130N	chANP32A-N129I/D130N	chANP32A-N129I/D130N	chANP32B	chANP32B	chANP32B	chANP32E	chANP32E	chANP32E
WT	2.17467	2.1078	2.20239	0.00676893	0.0169133	0.0136617	0.00203825	0.00198789	0.00182509	0.00138296	0.00172711	0.000808406
PB2-M631L	1.67918	1.58406	1.50847	0.142338	0.206712	0.192772	0.00262311	0.00356135	0.00303138	0.00310787	0.00278409	0.00253897
PA-E349K	2.26994	2.41329	2.76198	1.98822	2.70768	2.07552	0.0105667	0.0142074	0.00782953	0.0194091	0.0166964	0.0147173
PA-T639I	1.2201	1.34891	1.35924	0.0607366	0.0342297	0.0353707	0.00246711	0.00223028	0.00661421	0.00200091	0.00300589	0.0020674
PA-Q556R	1.62505	1.47984	1.32206	0.0252582	0.0387384	0.0296453	0.00497436	0.00453949	0.0028863	0.00171645	0.00214056	0.00149781
PB2-M631L + PA-E349K	2.09765	1.86312	2.19895	6.31365	5.49024	6.47818	0.105397	0.0789659	0.0552796	0.214662	0.210769	0.181749
PB2-M631L + PA-T639I	1.39303	1.04907	1.30067	0.603582	0.620882	0.757637	0.00131485	0.00174158	0.00148575	0.00141232	0.00564577	0.0032705
PB2-M631L + PA-Q556R	1.42129	1.47587	1.52242	0.778519	0.906333	0.699334	0.00332725	0.00162327	0.00226175	0.00633734	0.00500276	0.00401445

## Sheet: chicken ANP32 data_transposed
	WT	PB2-M631L	PA-E349K	PA-T639I	PA-Q556R	PB2-M631L + PA-E349K	PB2-M631L + PA-T639I	PB2-M631L + PA-Q556R
chANP32A-WT	2.17467	1.67918	2.26994	1.2201	1.62505	2.09765	1.39303	1.42129
chANP32A-WT	2.1078	1.58406	2.41329	1.34891	1.47984	1.86312	1.04907	1.47587
chANP32A-WT	2.20239	1.50847	2.76198	1.35924	1.32206	2.19895	1.30067	1.52242
chANP32A-N129I/D130N	0.00676893	0.142338	1.98822	0.0607366	0.0252582	6.31365	0.603582	0.778519
chANP32A-N129I/D130N	0.0169133	0.206712	2.70768	0.0342297	0.0387384	5.49024	0.620882	0.906333
chANP32A-N129I/D130N	0.0136617	0.192772	2.07552	0.0353707	0.0296453	6.47818	0.757637	0.699334
chANP32B	0.00203825	0.00262311	0.0105667	0.00246711	0.00497436	0.105397	0.00131485	0.00332725
chANP32B	0.00198789	0.00356135	0.0142074	0.00223028	0.00453949	0.0789659	0.00174158	0.00162327
chANP32B	0.00182509	0.00303138	0.00782953	0.00661421	0.0028863	0.0552796	0.00148575	0.00226175
chANP32E	0.00138296	0.00310787	0.0194091	0.00200091	0.00171645	0.214662	0.00141232	0.00633734
chANP32E	0.00172711	0.00278409	0.0166964	0.00300589	0.00214056	0.210769	0.00564577	0.00500276
chANP32E	0.000808406	0.00253897	0.0147173	0.0020674	0.00149781	0.181749	0.0032705	0.00401445

## Sheet: human ANP32 data
	huANP32A	huANP32A	huANP32A	huANP32B	huANP32B	huANP32B	huANP32E	huANP32E	huANP32E	empty vector	empty vector	empty vector
WT	0.409116	0.557465	0.585767	0.756199	0.643146	0.571755	0.00196082	0.009195	0.00239241	0.00410759	0.00311478	0.00152947
PB2-627K	5.09227	4.78488	4.9598	4.64798	5.29361	6.0162	0.0139367	0.00967526	0.0160345	0.00993673	0.00866382	0.00856066
PB2-M631L	3.63326	4.13303	4.3908	3.32153	2.8917	3.28097	0.00756721	0.00613514	0.0028776	0.00630714	0.0072918	0.00724109
PA-E349K	6.2783	5.78494	4.74796	5.81175	4.86984	5.48597	0.0172949	0.0155234	0.0103664	0.00640523	0.00599613	0.0116583
PA-T639I	1.65701	1.88522	1.33655	0.844981	1.17738	1.38473	0.00149547	0.0020462	0.00218316	0.00239316	0.0027688	0.00894184
PA-Q556R	1.11302	1.65606	1.50887	1.42903	1.35873	1.34634	0.00488117	0.00178043	0.00146709	0.00240141	0.00274021	0.00277179
PB2-M631L + PA-E349K	7.41987	7.25036	6.66649	5.26061	6.40246	6.14107	0.140453	0.209888	0.146875	0.00767046	0.0178128	0.0142121
PB2-M631L + PA-T639I	2.88548	3.20703	4.04954	3.40282	3.86399	2.96005	0.000401421	0.00250279	0.00193653	0.00407915	0.00261751	0.00662716
PB2-M631L + PA-Q556R	3.37358	4.0642	3.37549	2.77266	4.02331	4.78369	0.00468162	0.0027803	0.00136979	0.004878	0.0146231	0.0028587

## Sheet: human ANP32 data_transposed
	WT	PB2-627K	PB2-M631L	PA-E349K	PA-T639I	PA-Q556R	PB2-M631L + PA-E349K	PB2-M631L + PA-T639I	PB2-M631L + PA-Q556R
huANP32A	0.409116	5.09227	3.63326	6.2783	1.65701	1.11302	7.41987	2.88548	3.37358
huANP32A	0.557465	4.78488	4.13303	5.78494	1.88522	1.65606	7.25036	3.20703	4.0642
huANP32A	0.585767	4.9598	4.3908	4.74796	1.33655	1.50887	6.66649	4.04954	3.37549
huANP32B	0.756199	4.64798	3.32153	5.81175	0.844981	1.42903	5.26061	3.40282	2.77266
huANP32B	0.643146	5.29361	2.8917	4.86984	1.17738	1.35873	6.40246	3.86399	4.02331
huANP32B	0.571755	6.0162	3.28097	5.48597	1.38473	1.34634	6.14107	2.96005	4.78369
huANP32E	0.00196082	0.0139367	0.00756721	0.0172949	0.00149547	0.00488117	0.140453	0.000401421	0.00468162
huANP32E	0.009195	0.00967526	0.00613514	0.0155234	0.0020462	0.00178043	0.209888	0.00250279	0.0027803
huANP32E	0.00239241	0.0160345	0.0028776	0.0103664	0.00218316	0.00146709	0.146875	0.00193653	0.00136979
empty vector	0.00410759	0.00993673	0.00630714	0.00640523	0.00239316	0.00240141	0.00767046	0.00407915	0.004878
empty vector	0.00311478	0.00866382	0.0072918	0.00599613	0.0027688	0.00274021	0.0178128	0.00261751	0.0146231
empty vector	0.00152947	0.00856066	0.00724109	0.0116583	0.00894184	0.00277179	0.0142121	0.00662716	0.0028587
