# Supplementary material for: Creating resistance to avian influenza infection through genome editing of the ANP32 gene family
Source: Nat Commun. 2023 Oct 10;14:6136. doi: 10.1038/s41467-023-41476-3 (PMC10564915; doi:10.1038/s41467-023-41476-3)
Supplement: Supplementary file 4 — Source Data [file 41467_2023_41476_MOESM4_ESM.zip › SOURCE DATA/FIGURE 5/Figure 5B_allantoic_fluid_viral_titres.xlsx]

## Sheet: Sheet1
Embryo genotype	Virus/Titre	Sample number	Number of plaques	Dilution	x 10000000	PFU/800uL	PFU/ml
Wildtype	H9N2-UDL/100 PFU	1	53	-7	10000000	530000000	662500000
Wildtype	H9N2-UDL/100 PFU	2	74	-7	10000000	740000000	925000000
Wildtype	H9N2-UDL/100 PFU	3	123	-7	10000000	1230000000	1537500000
Wildtype	H9N2-UDL/100 PFU	4	36	-7	10000000	360000000	450000000
Wildtype	H9N2-UDL/100 PFU	5	62	-7	10000000	620000000	775000000
Wildtype	H9N2-UDL/100 PFU	6	46	-7	10000000	460000000	575000000
Wildtype	H9N2-UDL/100 PFU	7	70	-7	10000000	700000000	875000000
N129I-D130N	H9N2-UDL/100 PFU	1	16	-5	100000	1600000	2000000
N129I-D130N	H9N2-UDL/100 PFU	2	58	-4	10000	580000	725000
N129I-D130N	H9N2-UDL/100 PFU	3	24	-4	10000	240000	300000
N129I-D130N	H9N2-UDL/100 PFU	4	18	-6	1000000	18000000	22500000
N129I-D130N	H9N2-UDL/100 PFU	5	76	-5	100000	7600000	9500000
Wildtype	Mock	1	0	-1	10	0	0
Wildtype	Mock	2	0	-1	10	0	0
Wildtype	Mock	3	0	-1	10	0	0
Wildtype	Mock	4	0	-1	10	0	0
N129I-D130N	Mock	1	0	-1	10	0	0
