# Supplementary material for: Creating resistance to avian influenza infection through genome editing of the ANP32 gene family
Source: Nat Commun. 2023 Oct 10;14:6136. doi: 10.1038/s41467-023-41476-3 (PMC10564915; doi:10.1038/s41467-023-41476-3)
Supplement: Supplementary file 4 — Source Data [file 41467_2023_41476_MOESM4_ESM.zip › SOURCE DATA/FIGURE 5/Figure 5E_H9N2 UDL Polymerase Assay.xlsx]

## Sheet: Experiment 1
Software Version	3.03.14
Experiment File Path:	M:\2021 Publication\Nature biotech\pol assay\Experiment1.xpt
Protocol File Path:	M:\ANP32B and ANP32E gRNAs\Ty05 escape pCAGGS plasmid\polymerase assays\Experiment1 protocol.prt
Plate Number	Plate 1
Date	2022-09-28
Time	20:07:07
Reader Type:	Cytation3
Reader Serial Number:	1707282
Reading Type	Reader
Procedure Details
Plate Type	96 WELL PLATE
Eject plate on completion
Dispense	100 µL, Dispenser 1, Rate 250 µL/sec
	All wells
Delay	0:00:02 (HH:MM:SS)
Read	Luminescence Endpoint
	Full Plate
	Integration Time: 0:05.00 (MM:SS.ss)
	Filter Set 1
	Emission: Full light
	Optics: Top, Gain: AutoScale
	Read Speed: Normal, Delay: 100 msec
	Extended Dynamic Range
	Read Height: 1 mm
Dispense	100 µL, Dispenser 2, Rate 250 µL/sec
	All wells
Delay	0:00:02 (HH:MM:SS)
Read	Luminescence Endpoint
	Full Plate
	Integration Time: 0:05.00 (MM:SS.ss)
	Filter Set 1
	Emission: Full light
	Optics: Top, Gain: AutoScale
	Read Speed: Normal, Delay: 100 msec
	Extended Dynamic Range
	Read Height: 1 mm
Automatic gain values
Gain(Read 1:Lum)	121
Gain(Read 2:Lum)	160
Layout
		1	2	3	4	5	6	7	8	9	10	11	12
	A	SPL1	SPL7	SPL13	SPL19	SPL25	SPL31	SPL37	SPL43	SPL49	SPL55	SPL56	SPL57	Well ID
	B	SPL2	SPL8	SPL14	SPL20	SPL26	SPL32	SPL38	SPL44	SPL50				Well ID
	C	SPL3	SPL9	SPL15	SPL21	SPL27	SPL33	SPL39	SPL45	SPL51				Well ID
	D	SPL4	SPL10	SPL16	SPL22	SPL28	SPL34	SPL40	SPL46	SPL52				Well ID
	E	SPL5	SPL11	SPL17	SPL23	SPL29	SPL35	SPL41	SPL47	SPL53				Well ID
	F	SPL6	SPL12	SPL18	SPL24	SPL30	SPL36	SPL42	SPL48	SPL54				Well ID
	G													Well ID
	H													Well ID
Results
Actual Temperature:	24.8
Actual Temperature:	24.8
		1	2	3	4	5	6	7	8	9	10	11	12
	A	44	40	41	3016	2529	4358	930125	842188	649140	181	14	5	Read 1:Lum
		622223	647608	639588	327813	287641	335634	456058	441024	368174	161	32	28	Read 2:Lum
	B	54	34	24	54	50	102	478	418	335				Read 1:Lum
		705919	435613	352454	274911	182065	395688	647617	570525	258355				Read 2:Lum
	C	29	29	23	48	50	42	582	504	1508				Read 1:Lum
		444447	439335	337070	193419	173496	169884	320304	281475	421835				Read 2:Lum
	D	33	26	21	37	38	32	2085	2462	1727				Read 1:Lum
		310043	220575	173804	96404	84844	70683	233605	167674	208103				Read 2:Lum
	E	29	29	47	111	92	116	2149	1993	2627				Read 1:Lum
		541452	457879	472060	264376	220793	296394	457705	374576	474866				Read 2:Lum
	F	16	20	84	257461	181935	192506	292211	234767	222832				Read 1:Lum
		126975	113788	124488	91419	80326	82100	88718	72560	69391				Read 2:Lum
	G													Read 1:Lum
														Read 2:Lum
	H													Read 1:Lum
														Read 2:Lum

## Sheet: Experiment 2
Software Version	3.03.14
Experiment File Path:	M:\2021 Publication\Nature biotech\pol assay\Experiment1.xpt
Protocol File Path:	M:\ANP32B and ANP32E gRNAs\Ty05 escape pCAGGS plasmid\polymerase assays\Experiment1 protocol.prt
Plate Number	Plate 2
Date	2022-09-28
Time	20:34:13
Reader Type:	Cytation3
Reader Serial Number:	1707282
Reading Type	Reader
Procedure Details
Plate Type	96 WELL PLATE
Eject plate on completion
Dispense	100 µL, Dispenser 1, Rate 250 µL/sec
	All wells
Delay	0:00:02 (HH:MM:SS)
Read	Luminescence Endpoint
	Full Plate
	Integration Time: 0:05.00 (MM:SS.ss)
	Filter Set 1
	Emission: Full light
	Optics: Top, Gain: AutoScale
	Read Speed: Normal, Delay: 100 msec
	Extended Dynamic Range
	Read Height: 1 mm
Dispense	100 µL, Dispenser 2, Rate 250 µL/sec
	All wells
Delay	0:00:02 (HH:MM:SS)
Read	Luminescence Endpoint
	Full Plate
	Integration Time: 0:05.00 (MM:SS.ss)
	Filter Set 1
	Emission: Full light
	Optics: Top, Gain: AutoScale
	Read Speed: Normal, Delay: 100 msec
	Extended Dynamic Range
	Read Height: 1 mm
Automatic gain values
Gain(Read 1:Lum)	121
Gain(Read 2:Lum)	160
Layout
		1	2	3	4	5	6	7	8	9	10	11	12
	A	SPL1	SPL7	SPL13	SPL19	SPL25	SPL31	SPL37	SPL43	SPL49	SPL55	SPL56	SPL57	Well ID
	B	SPL2	SPL8	SPL14	SPL20	SPL26	SPL32	SPL38	SPL44	SPL50				Well ID
	C	SPL3	SPL9	SPL15	SPL21	SPL27	SPL33	SPL39	SPL45	SPL51				Well ID
	D	SPL4	SPL10	SPL16	SPL22	SPL28	SPL34	SPL40	SPL46	SPL52				Well ID
	E	SPL5	SPL11	SPL17	SPL23	SPL29	SPL35	SPL41	SPL47	SPL53				Well ID
	F	SPL6	SPL12	SPL18	SPL24	SPL30	SPL36	SPL42	SPL48	SPL54				Well ID
	G													Well ID
	H													Well ID
Results
Actual Temperature:	24.9
Actual Temperature:	24.9
		1	2	3	4	5	6	7	8	9	10	11	12
	A	42	26	26	703	527	825	388030	408393	369556	102	9	5	Read 1:Lum
		1823609	1654549	1692542	1069770	956120	999406	1103098	1112265	1049214	353	42	30	Read 2:Lum
	B	15	13	13	33	25	36	129	174	108				Read 1:Lum
		677805	594467	541025	593384	411331	513797	733353	519276	533818				Read 2:Lum
	C	11	7	10	17	18	23	212	155	131				Read 1:Lum
		324234	263922	299194	290791	303288	285459	343126	317307	296881				Read 2:Lum
	D	10	9	10	15	13	16	185	288	206				Read 1:Lum
		204260	175257	170686	124580	108499	116196	218742	206327	179025				Read 2:Lum
	E	8	11	11	23	30	29	195	256	205				Read 1:Lum
		362358	405855	391699	249663	223294	233474	330643	290939	217618				Read 2:Lum
	F	8	11	20	51748	54729	49569	85180	83981	76741				Read 1:Lum
		187373	211195	169281	131179	123698	121556	134114	129817	132680				Read 2:Lum
	G													Read 1:Lum
														Read 2:Lum
	H													Read 1:Lum
														Read 2:Lum

## Sheet: Experiment 3
Software Version	3.03.14
Experiment File Path:	M:\2021 Publication\Nature biotech\pol assay\Experiment1.xpt
Protocol File Path:	M:\ANP32B and ANP32E gRNAs\Ty05 escape pCAGGS plasmid\polymerase assays\Experiment1 protocol.prt
Plate Number	Plate 3
Date	2022-09-28
Time	20:56:55
Reader Type:	Cytation3
Reader Serial Number:	1707282
Reading Type	Reader
Procedure Details
Plate Type	96 WELL PLATE
Eject plate on completion
Dispense	100 µL, Dispenser 1, Rate 250 µL/sec
	All wells
Delay	0:00:02 (HH:MM:SS)
Read	Luminescence Endpoint
	Full Plate
	Integration Time: 0:05.00 (MM:SS.ss)
	Filter Set 1
	Emission: Full light
	Optics: Top, Gain: AutoScale
	Read Speed: Normal, Delay: 100 msec
	Extended Dynamic Range
	Read Height: 1 mm
Dispense	100 µL, Dispenser 2, Rate 250 µL/sec
	All wells
Delay	0:00:02 (HH:MM:SS)
Read	Luminescence Endpoint
	Full Plate
	Integration Time: 0:05.00 (MM:SS.ss)
	Filter Set 1
	Emission: Full light
	Optics: Top, Gain: AutoScale
	Read Speed: Normal, Delay: 100 msec
	Extended Dynamic Range
	Read Height: 1 mm
Automatic gain values
Gain(Read 1:Lum)	121
Gain(Read 2:Lum)	160
Layout
		1	2	3	4	5	6	7	8	9	10	11	12
	A	SPL1	SPL7	SPL13	SPL19	SPL25	SPL31	SPL37	SPL43	SPL49	SPL55	SPL56	SPL57	Well ID
	B	SPL2	SPL8	SPL14	SPL20	SPL26	SPL32	SPL38	SPL44	SPL50				Well ID
	C	SPL3	SPL9	SPL15	SPL21	SPL27	SPL33	SPL39	SPL45	SPL51				Well ID
	D	SPL4	SPL10	SPL16	SPL22	SPL28	SPL34	SPL40	SPL46	SPL52				Well ID
	E	SPL5	SPL11	SPL17	SPL23	SPL29	SPL35	SPL41	SPL47	SPL53				Well ID
	F	SPL6	SPL12	SPL18	SPL24	SPL30	SPL36	SPL42	SPL48	SPL54				Well ID
	G													Well ID
	H													Well ID
Results
Actual Temperature:	24.9
Actual Temperature:	25
		1	2	3	4	5	6	7	8	9	10	11	12
	A	29	24	19	862	1059	725	403139	336313	398728	63	5	3	Read 1:Lum
		1485560	1365518	1302318	692998	732620	557737	868183	798943	868154	125	27	20	Read 2:Lum
	B	24	24	27	43	38	39	144	113	89				Read 1:Lum
		1015303	896642	1037722	617237	560756	559578	843282	794257	705344				Read 2:Lum
	C	16	13	18	33	26	27	206	210	173				Read 1:Lum
		709708	501607	434826	361401	292849	340614	392782	310461	378663				Read 2:Lum
	D	14	22	16	25	22	27	603	727	478				Read 1:Lum
		342679	334865	334864	162340	145420	179307	237912	247423	252232				Read 2:Lum
	E	14	18	16	43	44	47	932	901	684				Read 1:Lum
		635325	637789	542957	347339	310197	334415	383888	358561	414030				Read 2:Lum
	F	10	15	29	97396	108530	90933	168163	201604	182412				Read 1:Lum
		316780	372052	344831	195121	190925	178189	218632	219992	212717				Read 2:Lum
	G													Read 1:Lum
														Read 2:Lum
	H													Read 1:Lum
														Read 2:Lum

## Sheet: Analysis
		1	2	3	4	5	6	7	8	9	10	11	12			Firefly luciferase	44	40	41	42	26	26	29	24	19
	A	44	40	41	3016	2529	4358	930125	842188	649140	181	14	5	Read 1:Lum		Renilla luciferase	622223	647608	639588	1823609	1654549	1692542	1485560	1365518	1302318
		622223	647608	639588	327813	287641	335634	456058	441024	368174	161	32	28	Read 2:Lum		F/R	7.07142e-05	6.17658e-05	6.41038e-05	2.30313e-05	1.57143e-05	1.53615e-05	1.95213e-05	1.75757e-05	1.45894e-05
	B	54	34	24	54	50	102	478	418	335				Read 1:Lum														N129I-D130N cells
		705919	435613	352454	274911	182065	395688	647617	570525	258355				Read 2:Lum		Firefly luciferase	54	34	24	15	13	13	24	24	27			TKO cells
	C	29	29	23	48	50	42	582	504	1508				Read 1:Lum		Renilla luciferase	705919	435613	352454	677805	594467	541025	1015303	896642	1037722			AKO/EKO cells
		444447	439335	337070	193419	173496	169884	320304	281475	421835				Read 2:Lum		F/R	7.6496e-05	7.80509e-05	6.8094e-05	2.21303e-05	2.18683e-05	2.40285e-05	2.36383e-05	2.67665e-05	2.60185e-05			AKOBKO cells
	D	33	26	21	37	38	32	2085	2462	1727				Read 1:Lum														AKO cells
		310043	220575	173804	96404	84844	70683	233605	167674	208103				Read 2:Lum		Firefly luciferase	29	29	23	11	7	10	16	13	18			Wildtype cells
	E	29	29	47	111	92	116	2149	1993	2627				Read 1:Lum		Renilla luciferase	444447	439335	337070	324234	263922	299194	709708	501607	434826
		541452	457879	472060	264376	220793	296394	457705	374576	474866				Read 2:Lum		F/R	6.52496e-05	6.60089e-05	6.82351e-05	3.39261e-05	2.6523e-05	3.34231e-05	2.25445e-05	2.59167e-05	4.13959e-05
	F	16	20	84	257461	181935	192506	292211	234767	222832				Read 1:Lum
		126975	113788	124488	91419	80326	82100	88718	72560	69391				Read 2:Lum		Firefly luciferase	33	26	21	10	9	10	14	22	16
	G													Read 1:Lum		Renilla luciferase	310043	220575	173804	204260	175257	170686	342679	334865	334864
														Read 2:Lum		F/R	0.000106437	0.000117874	0.000120826	4.89572e-05	5.13532e-05	5.85871e-05	4.08546e-05	6.56981e-05	4.77806e-05
	H													Read 1:Lum
														Read 2:Lum		Firefly luciferase	29	29	47	8	11	11	14	18	16
																Renilla luciferase	541452	457879	472060	362358	405855	391699	635325	637789	542957
																F/R	5.35597e-05	6.33355e-05	9.95636e-05	2.20776e-05	2.71033e-05	2.80828e-05	2.2036e-05	2.82225e-05	2.94683e-05
		1	2	3	4	5	6	7	8	9	10	11	12
	A	42	26	26	703	527	825	388030	408393	369556	102	9	5	Read 1:Lum		Firefly luciferase	16	20	84	8	11	20	10	15	29
		1823609	1654549	1692542	1069770	956120	999406	1103098	1112265	1049214	353	42	30	Read 2:Lum		Renilla luciferase	126975	113788	124488	187373	211195	169281	316780	372052	344831
	B	15	13	13	33	25	36	129	174	108				Read 1:Lum		F/R	0.000126009	0.000175765	0.000674764	4.26956e-05	5.20846e-05	0.000118147	3.15676e-05	4.03169e-05	8.40992e-05
		677805	594467	541025	593384	411331	513797	733353	519276	533818				Read 2:Lum
	C	11	7	10	17	18	23	212	155	131				Read 1:Lum
		324234	263922	299194	290791	303288	285459	343126	317307	296881				Read 2:Lum
	D	10	9	10	15	13	16	185	288	206				Read 1:Lum
		204260	175257	170686	124580	108499	116196	218742	206327	179025				Read 2:Lum		Firefly luciferase	3016	2529	4358	703	527	825	862	1059	725
	E	8	11	11	23	30	29	195	256	205				Read 1:Lum		Renilla luciferase	327813	287641	335634	1069770	956120	999406	692998	732620	557737
		362358	405855	391699	249663	223294	233474	330643	290939	217618				Read 2:Lum		F/R	0.00920037	0.00879221	0.0129844	0.000657151	0.000551186	0.00082549	0.00124387	0.0014455	0.0012999
	F	8	11	20	51748	54729	49569	85180	83981	76741				Read 1:Lum
		187373	211195	169281	131179	123698	121556	134114	129817	132680				Read 2:Lum		Firefly luciferase	54	50	102	33	25	36	43	38	39
	G													Read 1:Lum		Renilla luciferase	274911	182065	395688	593384	411331	513797	617237	560756	559578
														Read 2:Lum		F/R	0.000196427	0.000274627	0.000257779	5.56132e-05	6.07783e-05	7.00666e-05	6.96653e-05	6.77657e-05	6.96954e-05
	H													Read 1:Lum
														Read 2:Lum		Firefly luciferase	48	50	42	17	18	23	33	26	27
																Renilla luciferase	193419	173496	169884	290791	303288	285459	361401	292849	340614
																F/R	0.000248166	0.000288191	0.000247228	5.84612e-05	5.93495e-05	8.0572e-05	9.13113e-05	8.8783e-05	7.92686e-05
		1	2	3	4	5	6	7	8	9	10	11	12			Firefly luciferase	37	38	32	15	13	16	25	22	27
	A	29	24	19	862	1059	725	403139	336313	398728	63	5	3	Read 1:Lum		Renilla luciferase	96404	84844	70683	124580	108499	116196	162340	145420	179307
		1485560	1365518	1302318	692998	732620	557737	868183	798943	868154	125	27	20	Read 2:Lum		F/R	0.000383802	0.000447881	0.000452726	0.000120405	0.000119817	0.000137698	0.000153998	0.000151286	0.00015058
	B	24	24	27	43	38	39	144	113	89				Read 1:Lum
		1015303	896642	1037722	617237	560756	559578	843282	794257	705344				Read 2:Lum		Firefly luciferase	111	92	116	23	30	29	43	44	47
	C	16	13	18	33	26	27	206	210	173				Read 1:Lum		Renilla luciferase	264376	220793	296394	249663	223294	233474	347339	310197	334415
		709708	501607	434826	361401	292849	340614	392782	310461	378663				Read 2:Lum		F/R	0.000419857	0.00041668	0.000391371	9.21242e-05	0.000134352	0.000124211	0.000123798	0.000141845	0.000140544
	D	14	22	16	25	22	27	603	727	478				Read 1:Lum
		342679	334865	334864	162340	145420	179307	237912	247423	252232				Read 2:Lum		Firefly luciferase	257461	181935	192506	51748	54729	49569	97396	108530	90933
	E	14	18	16	43	44	47	932	901	684				Read 1:Lum		Renilla luciferase	91419	80326	82100	131179	123698	121556	195121	190925	178189
		635325	637789	542957	347339	310197	334415	383888	358561	414030				Read 2:Lum		F/R	2.81627	2.26496	2.34477	0.394484	0.44244	0.407787	0.499157	0.568443	0.510318
	F	10	15	29	97396	108530	90933	168163	201604	182412				Read 1:Lum
		316780	372052	344831	195121	190925	178189	218632	219992	212717				Read 2:Lum
	G													Read 1:Lum														N129I-D130N cells
														Read 2:Lum														TKO cells
	H													Read 1:Lum		Firefly luciferase	930125	842188	649140	388030	408393	369556	403139	336313	398728			AKO/EKO cells
														Read 2:Lum		Renilla luciferase	456058	441024	368174	1103098	1112265	1049214	868183	798943	868154			AKOBKO cells
																F/R	2.03949	1.90962	1.76313	0.351764	0.367172	0.352222	0.464348	0.420947	0.459283			AKO cells
																												Wildtype cells
																Firefly luciferase	478	418	335	129	174	108	144	113	89
																Renilla luciferase	647617	570525	258355	733353	519276	533818	843282	794257	705344
																F/R	0.000738091	0.000732659	0.00129667	0.000175904	0.000335082	0.000202316	0.000170761	0.000142271	0.00012618
																Firefly luciferase	582	504	1508	212	155	131	206	210	173
																Renilla luciferase	320304	281475	421835	343126	317307	296881	392782	310461	378663
																F/R	0.00181702	0.00179057	0.00357486	0.000617849	0.000488486	0.000441254	0.000524464	0.000676413	0.000456871
																Firefly luciferase	2085	2462	1727	185	288	206	603	727	478
																Renilla luciferase	233605	167674	208103	218742	206327	179025	237912	247423	252232
																F/R	0.00892532	0.0146833	0.00829878	0.000845745	0.00139584	0.00115068	0.00253455	0.00293829	0.00189508
																Firefly luciferase	2149	1993	2627	195	256	205	932	901	684
																Renilla luciferase	457705	374576	474866	330643	290939	217618	383888	358561	414030
																F/R	0.00469516	0.00532068	0.00553209	0.00058976	0.00087991	0.000942018	0.00242779	0.00251282	0.00165205
																Firefly luciferase	292211	234767	222832	85180	83981	76741	168163	201604	182412
																Renilla luciferase	88718	72560	69391	134114	129817	132680	218632	219992	212717
																F/R	3.29371	3.23549	3.21125	0.635131	0.646918	0.578392	0.76916	0.916415	0.857534
