# Supplementary material for: Creating resistance to avian influenza infection through genome editing of the ANP32 gene family
Source: Nat Commun. 2023 Oct 10;14:6136. doi: 10.1038/s41467-023-41476-3 (PMC10564915; doi:10.1038/s41467-023-41476-3)
Supplement: Supplementary file 4 — Source Data [file 41467_2023_41476_MOESM4_ESM.zip › SOURCE DATA/FIGURE 5/Figure 5G_plaque_count.xlsx]

## Sheet: SR.ANP32.20230213 (MOI 0.001)
	Plaque counts							PFU/mL
	N	0.1	0.01	0.001	0.0001	PFU/mL (1)	PFU/mL (2)
WT-0h #1						0		0
WT-0h #2						0		0
WT-0h #3						0		0
WT-24h #1	33	4				165	200	182.5
WT-24h #2	9					45		45
WT-24h #3	13	5				65	250	157.5
WT-48h #1			32	2		16000		16000
WT-48h #2			11			5500		5500
WT-48h #3			21	3		10500		10500
WT-72h #1			9			4500		4500
WT-72h #2		15				750		750
WT-72h #3		38	1			1900		1900
(alll others 0)

## Sheet: SR.ANP32.20230227 (MOI 0.1)
	Plaque counts							PFU/mL
	N	0.1	0.01	0.001	0.0001	PFU/mL (1)	PFU/mL (2)		log10(PFU/mL)
WT-0h #1						0		0
WT-0h #2						0		0
WT-0h #3						0		0
WT-24h #1	?	1					50	50	1.69897
WT-24h #2	?	3					150	150	2.17609
WT-24h #3	?						0	0
WT-48h #1	?						0	0
WT-48h #2	?	2					100	100	2
WT-48h #3	?	1					50	50	1.69897
WT-72h #1						0		0
WT-72h #2						0		0
WT-72h #3						0		0
AKO-24h #1							0	0
AKO-24h #2		1?*					0	0
AKO-24h #3							0	0
(alll others 0)
*doubtful
