# Supplementary material for: Creating resistance to avian influenza infection through genome editing of the ANP32 gene family
Source: Nat Commun. 2023 Oct 10;14:6136. doi: 10.1038/s41467-023-41476-3 (PMC10564915; doi:10.1038/s41467-023-41476-3)
Supplement: Supplementary file 4 — Source Data [file 41467_2023_41476_MOESM4_ESM.zip › SOURCE DATA/SUPPLEMENTARY DATA/Chicken weights_growth_curve_data/AKO chicken weights.xlsx]

## Sheet: Sheet1
ANPKO chick weights November 2022
																	WEEKLY --->
Bird id	wingband	2022-10-11	2022-10-12	2022-10-13	2022-10-14	2022-10-15	2022-10-16	2022-10-17	2022-10-18	2022-10-19	2022-10-20	2022-10-21	2022-10-22	2022-10-23	2022-10-24	2022-10-25	2022-10-26	2022-11-02	2022-11-09	2022-11-16	2022-11-23	2022-11-30	2022-12-07	2022-12-14	2022-12-21	2022-12-28	2023-01-04	2023-01-11	2023-01-18	2023-01-25	2023-02-01	2023-02-08	2023-02-15	2023-02-22	2023-03-01	2023-03-08	2023-03-15	2023-03-29
ANPKO:03f	0677	40.1	38.8	41.7	45.5	47.1	48.1	51.3	54.5	60.6	69.8	76.1	79.7	88.4	98.3	108.1	115.7	189.6	229.7	317.2	420	466	546	656	738	868	1004	1108	1218	1276	1440	1516	1558	1642	1696	1782	1728	1844
ANPKO:09f	0678	37.2	35.5	38.1	42.9	45.3	48.9	54	56.7	61.9	69.1	74.6	77.4	84.2	94.5	100.6	105.3	171.3	232.8	324.5	423	478	590	694	798	886	1008	1106	1210	1276	1388	1430	1471	1546	1634	1712	1678	1698
ANPKO:15f	0679	37.7	36.8	39.3	42.5	44.3	47.4	49.3	53.1	56.5	64.1	69.2	72.7	79.3	86.8	92.9	100.1	159.6	222.2	302	396	464	576	656	746	858	996	1094	1190	1278	1412	1482	1474	1562	1696	1772	1761	1766
ANPKO:17f	0680	38.6	37.9	41.4	44.6	47.4	50.7	51.9	53.1	57.3	66.8	73	78.4	82.5	92.8	97.4	103.6	163.6	208.9	283.5	350	402	492	582	662	756	870	960	1046	1092	1206	1270	1314	1424	1478	1532	1502	1532
ANPKO:18f	0681	36.4	35.2	37.5	41.4	41.7	42.5	47.5	48.2	52	55.4	56.9	57.4	59.6	65.6	66.7	68.6	110.5	154.6	231	298	338	412	494	588	698	812	918	1016	1071	1186	1278	1316	1406	1486	1572	1680	1614
ANPKO:01f	0682	39.9	37.9	39.2	41.6	41.2	41.2	43.4	45.2	50.2	57.3	62.1	65.8	71.5	79.5	85	90.6	145	206.2	296.6	394	410	506	612	686	786	902	1008	1091	1166	1292	1350	1428	1562	1562	1582	1552	1580
ANPKO:04f	0684	39.8	38.5	42	47	48	50.6	54.8	57.6	62.1	67.6	70.2	73.1	80.2	88.6	94.8	100.3	157.9	207.4	305.3	408	470	568	664	746	842	984	1094	1200	1266	1406	1442	1496	1588	1638	1714	1556	1586
ANPKO:13f	0691	38.4	37.3	39.6	42.5	43.8	46.6	49	51.6	55.7	65.8	70.4	74.7	83.3	92.1	99.8	104.6	165.9	242	342.7	436	464	580	672	764	870	1008	1110	1208	1296	1420	1412	1504	1614	1532	1582	1586	1582
ANPKO:12f	0690	37.8	36.5	37.9	42.1	43.4	46.5	51.5	53.1	59.1	66.7	72.7	76.6	83.6	93.4	97.4	106.5	166.6	235.8	322.9	414	496	602	710	806	882	1034	1100	1180	1238	1358	1414	1448	1596	1664	1748	1678	1750
		38.4333	37.1556	39.6333	43.3444	44.6889	46.9444	50.3	52.5667	57.2667	64.7333	69.4667	72.8667	79.1778	87.9556	93.6333	99.4778	158.889	215.511	302.856	393.222	443.111	541.333	637.778	726	827.333	957.556	1055.33	1151	1217.67	1345.33	1399.33	1445.44	1548.89	1598.44	1666.22	1635.67	1661.33
ANPKO:07m	0687	36.9	34.5	38.2	41.9	44	47.2	52.6	56.6	63.7	71.6	78.2	81.5	90.1	100.7	111.2	119.9	203	273.4	392.4	494	598	772	912	1028	1180	1338	1500	1676	1820	1984	2164	2246	2274	2320	2332	2360	2446
ANPKO:10m	0688	39.1	37.9	39	42.9	43.8	43.1	46.8	47.9	54.8	62.1	68.8	71.8	79.9	89.9	97	103.7	175.9	255.1	362.8	496	558	720	852	986	1136	1324	1498	1672	1784	1966	2120	2298	2362	2400	2480	2518	2624
ANPKO:11m	0689	37.6	37.5	39.8	44.1	44.9	47.6	53.3	56.5	64.9	73.7	80.4	84.2	92.5	104.1	110.9	117.6	190.2	263.8	381.2	502	596	723	856	974	1136	1290	1458	1644	1756	1914	2082	2124	2102	2194	2242	2414	2354
ANPKO:02m	0683	37.4	36	38.3	42.8	43.8	46.3	49.1	49.6	53.1	61.1	66.2	67.5	74.1	83.5	88.3	92.2	163	226.5	338.7	448	538	646	762	864	1002	1150	1326	1524	1614	1780	1970	2028	2012	2024	2082	2118	2206
ANPKO:06m	0686	38	37.5	39.9	42	42.8	42	45.8	46.6	53.3	60.2	66.4	69.4	75	85.6	90.8	97.2	160.6	235.3	336.2	488	536	624	772	898	1032	1198	1392	1552	1682	1876	2030	2076	2044	2159	2142	2218	2240
ANPKO:05m	0685	38.2	36.9	39.1	41.5	40.4	43.5	47.2	49.3	55.7	63.7	69.1	70.9	76.5	86.4	96	103.6	175.3	265.7	368.1	490	536	616	734	852	986	1164	1360	1586	1690	1886	2073	2144	2248	2272	2302	2414	2504
ANPKO:16M	0692	40	37.5	40.5	45.1	47.8	48.6	51.3	52.8	59.6	69.9	74.8	78.8	83.8	95.8	104.3	110.4	183	260.5	366.8	476	552	666	780	840	1006	1152	1320	1526	1602	1762	1938	1986	2094	2160	2160	2254	2323
		38.1714	36.8286	39.2571	42.9	43.9286	45.4714	49.4429	51.3286	57.8714	66.0429	71.9857	74.8714	81.7	92.2857	99.7857	106.371	178.714	254.329	363.743	484.857	559.143	681	809.714	920.286	1068.29	1230.86	1407.71	1597.14	1706.86	1881.14	2053.86	2128.86	2162.29	2218.43	2248.57	2328	2385.29
HyLine:01f	0693	42	43.3	47	49.7	50.1	54.2	58.3	65.6	70.9	78.2	87.7	93.5	97.2	110.4	118.2	124.3	176.8	252.3	332.9	448	502	626	734	814	930	1044	1148	1266	1316	1424	1494	1550	1648	1760	1736	1692	1690
HyLine:10f	0702	44.8	44.5	47.3	47.5	46.2	48.7	52.1	58.1	65.9	74.9	87.6	85.7	90.5	107.3	118.2	128.2	214	316.4	420.9	554	640	796	934	1058	1168	1246	1338	1412	1449	1520	1610	1726	1814	1754	1672	1740	1870
HyLine:03f	0695	45.8	45.6	48.4	51.4	53.4	57.1	58.2	65.4	72.5	81.7	89	95.5	103.6	117.2	125.8	134	205.3	295.1	392.2	490	592	676	709	836	968	1066	1164	1266	1334	1402	1452	1528	1630	1728	1752	1676	1654
HyLine:04f	0696	39.9	42.5	45.9	49.4	50.2	52.5	55	58.5	66	77.2	86.1	89.9	98.5	112.6	121.9	132.9	215.5	307.2	390.9	504	616	730	840	960	1074	1200	1316	1442	1534	1640	1774	1934	1900	1822	1834	1862	1944
HyLine:09f	0701	43.2	45.3	49.1	53.2	53.5	56	58.8	62.4	72.9	80.6	87.5	92	98.8	109.2	116.8	127.7	199.4	291.1	388.7	486	622	750	880	988	1082	1188	1296	1438	1478	1538	1596	1644	1748	1884	2004	2026	2086
HyLine:14f	0706	50.4	48.4	50.5	56.1	57.6	60.6	62.6	64.4	68.6	77.4	85.7	91.1	98.5	112.4	120.3	129.8	201	280.2	368.1	468	582	720	834	930	1032	1136	1202	1312	1360	1432	1492	1542	1662	1764	1758	1722	1810
		44.35	44.9333	48.0333	51.2167	51.8333	54.85	57.5	62.4	69.4667	78.3333	87.2667	91.2833	97.85	111.517	120.2	129.483	202	290.383	382.283	491.667	592.333	716.333	821.833	931	1042.33	1146.67	1244	1356	1411.83	1492.67	1569.67	1654	1733.67	1785.33	1792.67	1786.33	1842.33
HyLine:07m	0699	43.9	46.1	47.7	48.6	45.6	51.7	57	58.6	67.1	78.4	86.1	90	100.3	111.8	123.5	132.2	214.9	328.7	448.1	586	701	840	984	1138	1310	1484	1606	1782	1816	2020	2100	2099	2090	2206	2238	2204	2334
HyLine:08m	0700	45.8	44.9	47.8	49.2	48.4	52.5	53.9	55.4	63.7	73.1	80.6	87.6	92.5	104	111.8	123.1	190.8	288.6	396.3	536	664	794	952	1044	1230	1384	1540	1704	1798	1936	2088	2154	2166	2034	2050	2019	1950
HyLine:06m	0698	47	47.6	52.4	56.2	56.4	53.9	65.4	70.4	79.5	89.4	97.5	105.2	112.5	128.1	134.7	142.9	221.4	326.1	455.9	590	696	832	1014	1172	1354	1476	1620	1848	1916	2124	2272	2302	2342	2376	2402	2518	2460
HyLine:05m	0697	45.2	45	49.1	50.1	52.2	57.5	57.3	63.3	70.6	77.6	86.2	88.3	96.9	110.6	119.1	131.1	213	318.5	399.9	564	704	858	1007	1172	1392	1540	1724	1962	2082	2302	2490	2518	2548	2570	2610	2700	2790
HyLine:11m	0703	44.5	43.4	45.9	49.4	51.7	54.3	60.5	62.9	71.4	80.3	88.8	92	100.3	114.6	124.5	135	215.7	315.3	407.9	552	688	836	954	1098	1304	1464	1602	1858	1954	2122	2240	2262	2296	2436	2430	2452	2590
HyLine:12m	0704	45.4	45	45.7	48.9	48	47.2	54.8	60.1	67.7	73.4	81.9	87.9	98.2	109.3	120.3	130.8	212.5	316.2	407.2	502	676	798	928	1058	1264	1394	1528	1762	1786	2001	2182	2110	2124	2186	2226	2254	2286
HyLine:13m	0705	41.7	42.6	47.6	52	51.7	52	57.4	63.9	73.1	86.1	94.7	100.5	109.9	122.1	133.5	143.9	243.3	371.1	530.6	684	860	1092	1258	1438	1712	1798	2000	2162	2260	2490	2588	2708	2766	2744	2708	2574	2706
HyLine:02m	0694	40.4	42.3	44.9	48.4	46.2	45.4	47.5	49.4	55.5	62.7	70.8	74.9	82.2	94.1	103.4	113.8	184	287.2	394.3	526	668	832	1004	1168	1404	1562	1724	1976	2040	2276	2404	2434	2514	2540	2556	2536	2596
		44.2375	44.6125	47.6375	50.35	50.025	51.8125	56.725	60.5	68.575	77.625	85.825	90.8	99.1	111.825	121.35	131.6	211.95	318.962	430.025	567.5	707.125	860.25	1012.62	1161	1371.25	1512.75	1668	1881.75	1956.5	2158.88	2295.5	2323.38	2355.75	2386.5	2402.5	2407.12	2464
Note: HyLine are wildtype birds, and ANPKO are AKO birds

## Sheet: biweekly weights
ANP-KO chick weights November 2022
Bird id	wingband	2022-10-11	2022-10-25	2022-11-09	2022-11-23	2022-12-07	2022-12-21	2023-01-04	2023-01-18	2023-02-01	2023-02-15	2023-03-01	2023-03-15
ANPKO:03f	0677	40.1	108.1	229.7	420	546	738	1004	1218	1440	1558	1696	1728
ANPKO:09f	0678	37.2	100.6	232.8	423	590	798	1008	1210	1388	1471	1634	1678
ANPKO:15f	0679	37.7	92.9	222.2	396	576	746	996	1190	1412	1474	1696	1761
ANPKO:17f	0680	38.6	97.4	208.9	350	492	662	870	1046	1206	1314	1478	1502
ANPKO:18f	0681	36.4	66.7	154.6	298	412	588	812	1016	1186	1316	1486	1680
ANPKO:01f	0682	39.9	85	206.2	394	506	686	902	1091	1292	1428	1562	1552
ANPKO:04f	0684	39.8	94.8	207.4	408	568	746	984	1200	1406	1496	1638	1556
ANPKO:13f	0691	38.4	99.8	242	436	580	764	1008	1208	1420	1504	1532	1586
ANPKO:12f	0690	37.8	97.4	235.8	414	602	806	1034	1180	1358	1448	1664	1678
		38.4333	93.6333	215.511	393.222	541.333	726	957.556	1151	1345.33	1445.44	1598.44	1635.67
ANPKO:07m	0687	36.9	111.2	273.4	494	772	1028	1338	1676	1984	2246	2320	2360
ANPKO:10m	0688	39.1	97	255.1	496	720	986	1324	1672	1966	2298	2400	2518
ANPKO:11m	0689	37.6	110.9	263.8	502	723	974	1290	1644	1914	2124	2194	2414
ANPKO:02m	0683	37.4	88.3	226.5	448	646	864	1150	1524	1780	2028	2024	2118
ANPKO:06m	0686	38	90.8	235.3	488	624	898	1198	1552	1876	2076	2159	2218
ANPKO:05m	0685	38.2	96	265.7	490	616	852	1164	1586	1886	2144	2272	2414
ANPKO:16M	0692	40	104.3	260.5	476	666	840	1152	1526	1762	1986	2160	2254
		38.1714	99.7857	254.329	484.857	681	920.286	1230.86	1597.14	1881.14	2128.86	2218.43	2328
HyLine:01f	0693	42	118.2	252.3	448	626	814	1044	1266	1424	1550	1760	1692
HyLine:10f	0702	44.8	118.2	316.4	554	796	1058	1246	1412	1520	1726	1754	1740
HyLine:03f	0695	45.8	125.8	295.1	490	676	836	1066	1266	1402	1528	1728	1676
HyLine:04f	0696	39.9	121.9	307.2	504	730	960	1200	1442	1640	1934	1822	1862
HyLine:09f	0701	43.2	116.8	291.1	486	750	988	1188	1438	1538	1644	1884	2026
HyLine:14f	0706	50.4	120.3	280.2	468	720	930	1136	1312	1432	1542	1764	1722
		44.35	120.2	290.383	491.667	716.333	931	1146.67	1356	1492.67	1654	1785.33	1786.33
HyLine:07m	0699	43.9	123.5	328.7	586	840	1138	1484	1782	2020	2099	2206	2204
HyLine:08m	0700	45.8	111.8	288.6	536	794	1044	1384	1704	1936	2154	2034	2019
HyLine:06m	0698	47	134.7	326.1	590	832	1172	1476	1848	2124	2302	2376	2518
HyLine:05m	0697	45.2	119.1	318.5	564	858	1172	1540	1962	2302	2518	2570	2700
HyLine:11m	0703	44.5	124.5	315.3	552	836	1098	1464	1858	2122	2262	2436	2452
HyLine:12m	0704	45.4	120.3	316.2	502	798	1058	1394	1762	2001	2110	2186	2254
HyLine:13m	0705	41.7	133.5	371.1	684	1092	1438	1798	2162	2490	2708	2744	2574
HyLine:02m	0694	40.4	103.4	287.2	526	832	1168	1562	1976	2276	2434	2540	2536
		44.2375	121.35	318.962	567.5	860.25	1161	1512.75	1881.75	2158.88	2323.38	2386.5	2407.12
