# Supplementary material for: Creating resistance to avian influenza infection through genome editing of the ANP32 gene family
Source: Nat Commun. 2023 Oct 10;14:6136. doi: 10.1038/s41467-023-41476-3 (PMC10564915; doi:10.1038/s41467-023-41476-3)
Supplement: Supplementary file 4 — Source Data [file 41467_2023_41476_MOESM4_ESM.zip › SOURCE DATA/SUPPLEMENTARY DATA/Chicken weights_growth_curve_data/N129I-D130N chicken weights.xlsx]

## Sheet: Sheet1
Name	Wingband	2020-03-24	2020-03-25	2020-03-26	2020-03-27	2020-03-28	2020-03-29	2020-03-30	2020-04-01	2020-04-03	2020-04-06	2020-04-08	2020-04-10	2020-04-17	2020-04-24	2020-05-01	2020-05-08
ANPX:3	0865	38.7	38.4	41.9	42.5	43.2	44.9	48.6	58.6	76.1	99.9	111.1	140.5	229.8	351.3	482	644
ANPX:14	0866	36.8	35	35.4	37	37.2	37.3	39	41.3	48.3	64.4	77.9	93.8	166	227.9	316	428
ANPX:15	0867	32.1	35.5	36.1	36.8	35.6	34.5	37.7	42.5	54.4	72.3	87	101.3	169.2	260.5	352	474
ANPX:16	0868	33.4	34.5	36.3	37.4	37.9	39.8	43.1	53.9	69	89.8	108.7	126.7	197.4	271	346	462
ANPX:18	0869	34.8	35.6	37.2	37.8	38.8	40.1	42.5	49.3	63	82.4	99.5	118.1	188.9	271.5	358	460
ANPX:19	0870	36.2	37.6	39.6	40	41.7	43	50.1	60.3	75.4	101.6	121.8	145.2	235.1	341.7	448	606
ANPX:20	0871	41.3	41.1	43.3	45.5	46	46.4	52.2	59.2	71.9	93.9	109.6	125.3	198.2	274.6	360	474
HY-LINE-1	0872	48.9	48.3	49.3	51.2	53.4	55.6	63.5	77	87.1	109.9	129.1	146.9	226.3	323.5	420	546
HY-LINE-2	0873	45.5	48.2	49.6	53.4	56.1	62.9	70.7	84.6	102.5	136.8	159.3	183.4	284.5	404.5	526	662
HY-LINE-3	0874	47.8	45.8	47.6	49	51	54.4	NR	74.6	90.5	118.9	142.9	168	270.2	401.6	520	672
HY-LINE-4	0875	46.4	45.2	46.3	46.3	46.8	47.2	51.4	59.3	66.7	79.2	96.3	108	176.2	265.7	354	470
HY-LINE-5	0878	43.7	45.9	46.7	46.3	49.3	NR	56.4	70.8	90.5	120.4	142.1	163.8	258.9	277.2	506	654
HY-LINE-6	0880	49	48.1	49.3	51	51.5	52.7	56.7	68	85.6	112.6	135	153.4	244.2	366.6	490	626
HY-LINE-7	0882	45.5	45.9	48.4	49.6	51.1	55.4	60.8	74.7	88.9	115	133.8	151.6	250.4	363.9	488	612
					NB: NR refers to not recorded

## Sheet: Sheet2
	1-do	2-do	3-do	4-do	5-do	6-do	7-do	9-do	11-do	14-do	16-do	18-do	25-do	32-do	39-do	46-do
ANPX:3-M	38.7	38.4	41.9	42.5	43.2	44.9	48.6	58.6	76.1	99.9	111.1	140.5	229.8	351.3	482	644
ANPX:14-M	36.8	35	35.4	37	37.2	37.3	39	41.3	48.3	64.4	77.9	93.8	166	227.9	316	428
ANPX:15-F	32.1	35.5	36.1	36.8	35.6	34.5	37.7	42.5	54.4	72.3	87	101.3	169.2	260.5	352	474
ANPX:16-F	33.4	34.5	36.3	37.4	37.9	39.8	43.1	53.9	69	89.8	108.7	126.7	197.4	271	346	462
ANPX:18-F	34.8	35.6	37.2	37.8	38.8	40.1	42.5	49.3	63	82.4	99.5	118.1	188.9	271.5	358	460
ANPX:19-M	36.2	37.6	39.6	40	41.7	43	50.1	60.3	75.4	101.6	121.8	145.2	235.1	341.7	448	606
ANPX:20-F	41.3	41.1	43.3	45.5	46	46.4	52.2	59.2	71.9	93.9	109.6	125.3	198.2	274.6	360	474
HY-LINE-1	48.9	48.3	49.3	51.2	53.4	55.6	63.5	77	87.1	109.9	129.1	146.9	226.3	323.5	420	546
HY-LINE-2	45.5	48.2	49.6	53.4	56.1	62.9	70.7	84.6	102.5	136.8	159.3	183.4	284.5	404.5	526	662
HY-LINE-3	47.8	45.8	47.6	49	51	54.4	NR	74.6	90.5	118.9	142.9	168	270.2	401.6	520	672
HY-LINE-4	46.4	45.2	46.3	46.3	46.8	47.2	51.4	59.3	66.7	79.2	96.3	108	176.2	265.7	354	470
HY-LINE-5	43.7	45.9	46.7	46.3	NR	49.3	56.4	70.8	90.5	120.4	142.1	163.8	258.9	277.2	506	654
HY-LINE-6	49	48.1	49.3	51	51.5	52.7	56.7	68	85.6	112.6	135	153.4	244.2	366.6	490	626
HY-LINE-7	45.5	45.9	48.4	49.6	51.1	55.4	60.8	74.7	88.9	115	133.8	151.6	250.4	363.9	488	612
		NB: 'do' refers to day-old indicating age of brids
		NB: NR refers to not recorded
