# Supplementary material for: Creating resistance to avian influenza infection through genome editing of the ANP32 gene family
Source: Nat Commun. 2023 Oct 10;14:6136. doi: 10.1038/s41467-023-41476-3 (PMC10564915; doi:10.1038/s41467-023-41476-3)
Supplement: Supplementary file 4 — Source Data [file 41467_2023_41476_MOESM4_ESM.zip › SOURCE DATA/SUPPLEMENTARY DATA/Supplementary Figure 10_low_dose_HAI.xlsx]

## Sheet: AR0001147_low dose HAI
	HAI
5690	2	N129I-D130N bird - directly inoculated
5691	2	N129I-D130N bird - directly inoculated
5692	64	N129I-D130N bird - directly inoculated
5693	0	N129I-D130N bird - directly inoculated
5694	0	N129I-D130N bird - directly inoculated
5695	0	N129I-D130N bird - directly inoculated
5701	2	N129I-D130N bird - sentinel
5702	0	N129I-D130N bird - sentinel
5703	2	N129I-D130N bird - sentinel
5704	2	N129I-D130N bird - sentinel
5705	2	N129I-D130N bird - sentinel
5706	0	N129I-D130N bird - sentinel
505	128	Wildtype bird - directly inoculated
506	256	Wildtype bird - directly inoculated
507	1024	Wildtype bird - directly inoculated
508	512	Wildtype bird - directly inoculated
509	2048	Wildtype bird - directly inoculated
510	128	Wildtype bird - directly inoculated
515	512	Wildtype bird - sentinel
516	ND	Wildtype bird - sentinel
517	256	Wildtype bird - sentinel
518	128	Wildtype bird - sentinel
519	ND	Wildtype bird - sentinel
520	128	Wildtype bird - sentinel
	*ND - not done due to damage to sample
