# Supplementary material for: Creating resistance to avian influenza infection through genome editing of the ANP32 gene family
Source: Nat Commun. 2023 Oct 10;14:6136. doi: 10.1038/s41467-023-41476-3 (PMC10564915; doi:10.1038/s41467-023-41476-3)
Supplement: Supplementary file 4 — Source Data [file 41467_2023_41476_MOESM4_ESM.zip › SOURCE DATA/SUPPLEMENTARY DATA/Supplementary Figure 13_high_dose_HAI.xlsx]

## Sheet: AR0001147_high dose HAI 
Isolator 1	HAI
905	256	Wildtype bird - directly inoculated
906	512	Wildtype bird - directly inoculated
907	512	Wildtype bird - directly inoculated
908	4096+	Wildtype bird - directly inoculated
909	2048	Wildtype bird - directly inoculated
910	512	Wildtype bird - directly inoculated
915	128	Wildtype bird - sentinel
916	1024	Wildtype bird - sentinel
917	512	Wildtype bird - sentinel
918	ND	Wildtype bird - sentinel
960	4	N129I-D130N bird - sentinel
961	0	N129I-D130N bird - sentinel
962	32	N129I-D130N bird - sentinel
963	4	N129I-D130N bird - sentinel
				*ND - not done due to damage to sample
Isolator 2	HAI
945	64	N129I-D130N bird - directly inoculated
946	ND	N129I-D130N bird - directly inoculated
947	4	N129I-D130N bird - directly inoculated
948	64	N129I-D130N bird - directly inoculated
949	32	N129I-D130N bird - directly inoculated
950	256	N129I-D130N bird - directly inoculated
955	4	N129I-D130N bird - sentinel
957	4	N129I-D130N bird - sentinel
958	0	N129I-D130N bird - sentinel
959	0	N129I-D130N bird - sentinel
919	2	Wildtype bird - sentinel
920	0	Wildtype bird - sentinel
922	2	Wildtype bird - sentinel
923	256	Wildtype bird - sentinel
