# Supplementary material for: Creating resistance to avian influenza infection through genome editing of the ANP32 gene family
Source: Nat Commun. 2023 Oct 10;14:6136. doi: 10.1038/s41467-023-41476-3 (PMC10564915; doi:10.1038/s41467-023-41476-3)
Supplement: Supplementary file 4 — Source Data [file 41467_2023_41476_MOESM4_ESM.zip › SOURCE DATA/SUPPLEMENTARY DATA/Supplementary Figure 2_Sanger-sequencing_of_PCR-amplified_off-target_sites/Lorna-14-06-2021-805_chr4_25712226/2-CH42 FOR-150621-05-06.seq]

CCTGCGTGAATAAAAAAAAATTAGCACTGTACTGATAGGTTTATTTATAATCATTCAAGTAGGAAGCCTTTTCTGGAACAAAGTAAGGATTTTGTAATAGACAGAAAGGAGAGAGCTCAACAAAATGCTTATAGCATAGATCTATTTCATTAATAAATGCTGGTGGTGAGATTTTTGTCATCATGTTGGCAGGTATATTAGGAAGTGCTTTAGTTAGATACATGCACTTAGATCAATTGGGAATTTTTATAGGCAGTCTATTTGCAAATGCTATTGTGAGAGCCTTGGACCTGCTGTGTAAAAGGCTTAAAA
