# Supplementary material for: Creating resistance to avian influenza infection through genome editing of the ANP32 gene family
Source: Nat Commun. 2023 Oct 10;14:6136. doi: 10.1038/s41467-023-41476-3 (PMC10564915; doi:10.1038/s41467-023-41476-3)
Supplement: Supplementary file 4 — Source Data [file 41467_2023_41476_MOESM4_ESM.zip › SOURCE DATA/SUPPLEMENTARY DATA/Supplementary Figure 6/Supplementary Figure 6 polymerase assays.xlsx]

## Sheet: Experiment 1 - H5N1 Tky05
Cell line	PB2 type	Firefly (F)	Renilla (R)	F/R
ANP32A-Knockout clonal line	MOCK	97	1198089	8.09623e-05
ANP32A-Knockout clonal line	MOCK	119	1100172	0.000108165
ANP32A-Knockout clonal line	MOCK	106	1356716	7.81298e-05
ANP32A-Knockout clonal line	PB2-627E	204	1354869	0.000150568
ANP32A-Knockout clonal line	PB2-627E	125	1164235	0.000107367
ANP32A-Knockout clonal line	PB2-627E	119	1374963	8.65478e-05
ANP32A-Knockout clonal line	PB2-627K	153	1322698	0.000115673
ANP32A-Knockout clonal line	PB2-627K	145	1202535	0.000120579
ANP32A-Knockout clonal line	PB2-627K	140	1408051	9.94282e-05
N129I-D130N clonal line + wildtype chANP32A plasmid	MOCK	145	746483	0.000194244
N129I-D130N clonal line + wildtype chANP32A plasmid	MOCK	102	824344	0.000123735
N129I-D130N clonal line + wildtype chANP32A plasmid	MOCK	129	992643	0.000129956
N129I-D130N clonal line + wildtype chANP32A plasmid	PB2-627E	22330	919176	0.0242935
N129I-D130N clonal line + wildtype chANP32A plasmid	PB2-627E	15402	1051663	0.0146454
N129I-D130N clonal line + wildtype chANP32A plasmid	PB2-627E	22445	864311	0.0259687
N129I-D130N clonal line + wildtype chANP32A plasmid	PB2-627K	11489	904577	0.012701
N129I-D130N clonal line + wildtype chANP32A plasmid	PB2-627K	47327	1141099	0.0414749
N129I-D130N clonal line + wildtype chANP32A plasmid	PB2-627K	9919	1074722	0.00922936
N129I-D130N clonal line	MOCK	325	2924405	0.000111134
N129I-D130N clonal line	MOCK	381	3207386	0.000118788
N129I-D130N clonal line	MOCK	386	3243333	0.000119013
N129I-D130N clonal line	PB2-627E	132	1249640	0.00010563
N129I-D130N clonal line	PB2-627E	143	1219690	0.000117243
N129I-D130N clonal line	PB2-627E	153	1383988	0.00011055
N129I-D130N clonal line	PB2-627K	222	1505240	0.000147485
N129I-D130N clonal line	PB2-627K	214	1792339	0.000119397
N129I-D130N clonal line	PB2-627K	248	1617560	0.000153317
Wildtype	MOCK	374	2998329	0.000124736
Wildtype	MOCK	245	2936018	8.34464e-05
Wildtype	MOCK	243	2963496	8.19977e-05
Wildtype	PB2-627E	24612	1995381	0.0123345
Wildtype	PB2-627E	108397	2361172	0.0459081
Wildtype	PB2-627E	50478	2485687	0.0203075
Wildtype	PB2-627K	76903	2340851	0.0328526
Wildtype	PB2-627K	56028	2413216	0.0232172
Wildtype	PB2-627K	56420	2283832	0.0247041

## Sheet: Experiment 2 - H5N1 Tky05
Cell line	PB2 type	Firefly (F)	Renilla (R)	F/R
ANP32A-Knockout clonal line	MOCK	91	1618383	5.6229e-05
ANP32A-Knockout clonal line	MOCK	107	1661873	6.43852e-05
ANP32A-Knockout clonal line	MOCK	89	1624967	5.47703e-05
ANP32A-Knockout clonal line	PB2-627E	79	1465027	5.39239e-05
ANP32A-Knockout clonal line	PB2-627E	97	1247046	7.77838e-05
ANP32A-Knockout clonal line	PB2-627E	92	1035388	8.88556e-05
ANP32A-Knockout clonal line	PB2-627K	107	1387050	7.71421e-05
ANP32A-Knockout clonal line	PB2-627K	111	1280563	8.66806e-05
ANP32A-Knockout clonal line	PB2-627K	94	1225997	7.66723e-05
N129I-D130N clonal line + wildtype chANP32A plasmid	MOCK	193	2392301	8.06755e-05
N129I-D130N clonal line + wildtype chANP32A plasmid	MOCK	193	2451592	7.87244e-05
N129I-D130N clonal line + wildtype chANP32A plasmid	MOCK	176	2507235	7.01969e-05
N129I-D130N clonal line + wildtype chANP32A plasmid	PB2-627E	42759	2875527	0.01487
N129I-D130N clonal line + wildtype chANP32A plasmid	PB2-627E	56086	3214675	0.0174469
N129I-D130N clonal line + wildtype chANP32A plasmid	PB2-627E	13299	2467972	0.00538863
N129I-D130N clonal line + wildtype chANP32A plasmid	PB2-627K	49731	2500072	0.0198918
N129I-D130N clonal line + wildtype chANP32A plasmid	PB2-627K	51675	3030177	0.0170535
N129I-D130N clonal line + wildtype chANP32A plasmid	PB2-627K	84568	3448651	0.0245221
N129I-D130N clonal line	MOCK	230	4305776	5.34166e-05
N129I-D130N clonal line	MOCK	244	4234277	5.76249e-05
N129I-D130N clonal line	MOCK	281	4719821	5.95362e-05
N129I-D130N clonal line	PB2-627E	298	5673835	5.25218e-05
N129I-D130N clonal line	PB2-627E	306	5260648	5.81677e-05
N129I-D130N clonal line	PB2-627E	287	5311818	5.40305e-05
N129I-D130N clonal line	PB2-627K	600	5402945	0.000111051
N129I-D130N clonal line	PB2-627K	270	4854134	5.56227e-05
N129I-D130N clonal line	PB2-627K	311	5399847	5.75942e-05
Wildtype	MOCK	198	4646116	4.26162e-05
Wildtype	MOCK	243	4773622	5.09047e-05
Wildtype	MOCK	255	5037338	5.0622e-05
Wildtype	PB2-627E	76049	5106198	0.0148935
Wildtype	PB2-627E	57266	5025173	0.0113958
Wildtype	PB2-627E	69649	5334881	0.0130554
Wildtype	PB2-627K	71111	5040893	0.0141068
Wildtype	PB2-627K	71303	5011076	0.0142291
Wildtype	PB2-627K	69156	4429741	0.0156117

## Sheet: Experiment 3 - H5N1 Tky05
Cell line	PB2 type	Firefly (F)	Renilla (R)	F/R
ANP32A-Knockout clonal line	MOCK	119	1814401	6.55864e-05
ANP32A-Knockout clonal line	MOCK	138	1564507	8.82067e-05
ANP32A-Knockout clonal line	MOCK	104	1044999	9.95216e-05
ANP32A-Knockout clonal line	PB2-627E	118	1265961	9.32098e-05
ANP32A-Knockout clonal line	PB2-627E	125	1527524	8.18318e-05
ANP32A-Knockout clonal line	PB2-627E	490	1605618	0.000305178
ANP32A-Knockout clonal line	PB2-627K	80	918487	8.70998e-05
ANP32A-Knockout clonal line	PB2-627K	101	1041741	9.69531e-05
ANP32A-Knockout clonal line	PB2-627K	111	1150917	9.64448e-05
N129I-D130N clonal line + wildtype chANP32A plasmid	MOCK	507	5384984	9.41507e-05
N129I-D130N clonal line + wildtype chANP32A plasmid	MOCK	490	5835495	8.39689e-05
N129I-D130N clonal line + wildtype chANP32A plasmid	MOCK	409	4478720	9.13207e-05
N129I-D130N clonal line + wildtype chANP32A plasmid	PB2-627E	186573	5273233	0.0353811
N129I-D130N clonal line + wildtype chANP32A plasmid	PB2-627E	225579	4852737	0.0464849
N129I-D130N clonal line + wildtype chANP32A plasmid	PB2-627E	123574	5048436	0.0244777
N129I-D130N clonal line + wildtype chANP32A plasmid	PB2-627K	181132	4380269	0.0413518
N129I-D130N clonal line + wildtype chANP32A plasmid	PB2-627K	158035	4935603	0.0320194
N129I-D130N clonal line + wildtype chANP32A plasmid	PB2-627K	191898	4394066	0.0436721
N129I-D130N clonal line	MOCK	408	4960884	8.22434e-05
N129I-D130N clonal line	MOCK	435	5182297	8.39396e-05
N129I-D130N clonal line	MOCK	456	4690613	9.72154e-05
N129I-D130N clonal line	PB2-627E	490	5448940	8.99257e-05
N129I-D130N clonal line	PB2-627E	520	5857907	8.87689e-05
N129I-D130N clonal line	PB2-627E	615	6522653	9.42868e-05
N129I-D130N clonal line	PB2-627K	680	5230655	0.000130003
N129I-D130N clonal line	PB2-627K	657	5854369	0.000112224
N129I-D130N clonal line	PB2-627K	615	6883043	8.935e-05
Wildtype	MOCK	291	2250366	0.000129312
Wildtype	MOCK	161	2367493	6.80044e-05
Wildtype	MOCK	192	2723655	7.04935e-05
Wildtype	PB2-627E	8218	2653652	0.00309686
Wildtype	PB2-627E	242	2422744	9.98867e-05
Wildtype	PB2-627E	18650	2835737	0.00657677
Wildtype	PB2-627K	24151	2284230	0.0105729
Wildtype	PB2-627K	32658	2576773	0.012674
Wildtype	PB2-627K	14100	2605116	0.00541243

## Sheet: Experiment 1 - H5N1 5092
Cell line	PB2 type	Renilla (R)	Firefly (F)	F/R
ANP32A-Knockout clonal line	MOCK	1048018	274	0.000261446
ANP32A-Knockout clonal line	MOCK	1449458	309	0.000213183
ANP32A-Knockout clonal line	MOCK	1315780	113	8.58806e-05
ANP32A-Knockout clonal line	PB2-627E	1779779	183	0.000102822
ANP32A-Knockout clonal line	PB2-627E	2149309	217	0.000100963
ANP32A-Knockout clonal line	PB2-627E	1867412	198	0.000106029
ANP32A-Knockout clonal line	PB2-627K	883547	2861	0.00323808
ANP32A-Knockout clonal line	PB2-627K	1118602	2476	0.00221348
ANP32A-Knockout clonal line	PB2-627K	1225756	1386	0.00113073
N129I-D130N clonal line + wildtype chANP32A plasmid	MOCK	5476659	441	8.05235e-05
N129I-D130N clonal line + wildtype chANP32A plasmid	MOCK	5344854	396	7.409e-05
N129I-D130N clonal line + wildtype chANP32A plasmid	MOCK	5077489	314	6.18416e-05
N129I-D130N clonal line + wildtype chANP32A plasmid	PB2-627E	3868161	318536	0.0823482
N129I-D130N clonal line + wildtype chANP32A plasmid	PB2-627E	3481122	275155	0.079042
N129I-D130N clonal line + wildtype chANP32A plasmid	PB2-627E	3512861	248515	0.0707443
N129I-D130N clonal line + wildtype chANP32A plasmid	PB2-627K	4713294	327763	0.0695401
N129I-D130N clonal line + wildtype chANP32A plasmid	PB2-627K	5081226	410206	0.0807297
N129I-D130N clonal line + wildtype chANP32A plasmid	PB2-627K	5105039	484315	0.09487
N129I-D130N clonal line	MOCK	7066732	456	6.45277e-05
N129I-D130N clonal line	MOCK	8108561	725	8.94117e-05
N129I-D130N clonal line	MOCK	7698557	646	8.39118e-05
N129I-D130N clonal line	PB2-627E	4692447	2257	0.000480986
N129I-D130N clonal line	PB2-627E	5048970	1406	0.000278473
N129I-D130N clonal line	PB2-627E	4662080	1495	0.000320672
N129I-D130N clonal line	PB2-627K	6220106	41564	0.0066822
N129I-D130N clonal line	PB2-627K	6753190	29343	0.00434506
N129I-D130N clonal line	PB2-627K	6282340	9337	0.00148623
Wildtype	MOCK	3838451	1123	0.000292566
Wildtype	MOCK	3887221	546	0.00014046
Wildtype	MOCK	3579533	1285	0.000358985
Wildtype	PB2-627E	6289577	509089	0.0809417
Wildtype	PB2-627E	6329167	545833	0.0862409
Wildtype	PB2-627E	6226925	533101	0.0856122
Wildtype	PB2-627K	2955807	1017372	0.344194
Wildtype	PB2-627K	2845382	1043066	0.366582
Wildtype	PB2-627K	2966003	1091562	0.368025

## Sheet: Experiment 2 - H5N1 5092
Cell line	PB2 type	Renilla (R)	Firefly (F)	F/R
ANP32A-Knockout clonal line	MOCK	2600366	167	6.42217e-05
ANP32A-Knockout clonal line	MOCK	2039051	225	0.000110345
ANP32A-Knockout clonal line	MOCK	2203089	167	7.58027e-05
ANP32A-Knockout clonal line	PB2-627E	2335795	863	0.000369467
ANP32A-Knockout clonal line	PB2-627E	2309669	963	0.000416943
ANP32A-Knockout clonal line	PB2-627E	2342582	787	0.000335954
ANP32A-Knockout clonal line	PB2-627K	1978417	713	0.000360389
ANP32A-Knockout clonal line	PB2-627K	1964091	1906	0.000970423
ANP32A-Knockout clonal line	PB2-627K	1893610	255	0.000134663
N129I-D130N clonal line + wildtype chANP32A plasmid	MOCK	8515924	1042	0.000122359
N129I-D130N clonal line + wildtype chANP32A plasmid	MOCK	8756488	1018	0.000116257
N129I-D130N clonal line + wildtype chANP32A plasmid	MOCK	9536738	1074	0.000112617
N129I-D130N clonal line + wildtype chANP32A plasmid	PB2-627E	6690714	691511	0.103354
N129I-D130N clonal line + wildtype chANP32A plasmid	PB2-627E	7285259	678063	0.0930733
N129I-D130N clonal line + wildtype chANP32A plasmid	PB2-627E	6849291	900395	0.131458
N129I-D130N clonal line + wildtype chANP32A plasmid	PB2-627K	6714001	1310038	0.19512
N129I-D130N clonal line + wildtype chANP32A plasmid	PB2-627K	6923209	1570902	0.226904
N129I-D130N clonal line + wildtype chANP32A plasmid	PB2-627K	6911154	1409608	0.203961
N129I-D130N clonal line	MOCK	10568404	1226	0.000116006
N129I-D130N clonal line	MOCK	11119834	1367	0.000122933
N129I-D130N clonal line	MOCK	10557308	1367	0.000129484
N129I-D130N clonal line	PB2-627E	10068270	3086	0.000306507
N129I-D130N clonal line	PB2-627E	9778790	3248	0.000332147
N129I-D130N clonal line	PB2-627E	9899486	4132	0.000417395
N129I-D130N clonal line	PB2-627K	9630778	52852	0.00548782
N129I-D130N clonal line	PB2-627K	9560074	87301	0.00913183
N129I-D130N clonal line	PB2-627K	9279080	57607	0.00620827
Wildtype	MOCK	4586024	260	5.6694e-05
Wildtype	MOCK	4590762	336	7.31905e-05
Wildtype	MOCK	4829217	391	8.09655e-05
Wildtype	PB2-627E	4402950	1133928	0.257538
Wildtype	PB2-627E	4706673	1178129	0.25031
Wildtype	PB2-627E	4306580	1236867	0.287204
Wildtype	PB2-627K	4105888	1707697	0.415914
Wildtype	PB2-627K	4176010	2147953	0.514355
Wildtype	PB2-627K	3948776	1657361	0.419715

## Sheet: Experiment 3 - H5N1 5092
Cell line	PB2 type	Renilla (R)	Firefly (F)	F/R
ANP32A-Knockout clonal line	MOCK	2055955	468	0.000227631
ANP32A-Knockout clonal line	MOCK	2085089	348	0.000166899
ANP32A-Knockout clonal line	MOCK	2206758	152	6.88793e-05
ANP32A-Knockout clonal line	PB2-627E	2466892	417	0.000169039
ANP32A-Knockout clonal line	PB2-627E	2401566	213	8.86921e-05
ANP32A-Knockout clonal line	PB2-627E	2307996	190	8.23225e-05
ANP32A-Knockout clonal line	PB2-627K	2022488	1001	0.000494935
ANP32A-Knockout clonal line	PB2-627K	2057911	501	0.000243451
ANP32A-Knockout clonal line	PB2-627K	1985087	330	0.00016624
N129I-D130N clonal line + wildtype chANP32A plasmid	MOCK	4801728	708	0.000147447
N129I-D130N clonal line + wildtype chANP32A plasmid	MOCK	4849284	662	0.000136515
N129I-D130N clonal line + wildtype chANP32A plasmid	MOCK	4848485	936	0.00019305
N129I-D130N clonal line + wildtype chANP32A plasmid	PB2-627E	3852163	751467	0.195077
N129I-D130N clonal line + wildtype chANP32A plasmid	PB2-627E	4224709	824997	0.195279
N129I-D130N clonal line + wildtype chANP32A plasmid	PB2-627E	4295475	825828	0.192255
N129I-D130N clonal line + wildtype chANP32A plasmid	PB2-627K	3819091	775095	0.202953
N129I-D130N clonal line + wildtype chANP32A plasmid	PB2-627K	4035041	891945	0.22105
N129I-D130N clonal line + wildtype chANP32A plasmid	PB2-627K	4072638	957409	0.235083
N129I-D130N clonal line	MOCK	5725152	588	0.000102705
N129I-D130N clonal line	MOCK	6052038	1391	0.00022984
N129I-D130N clonal line	MOCK	5822236	969	0.000166431
N129I-D130N clonal line	PB2-627E	4522659	1111	0.000245652
N129I-D130N clonal line	PB2-627E	4512572	5225	0.00115788
N129I-D130N clonal line	PB2-627E	4819558	2513	0.000521417
N129I-D130N clonal line	PB2-627K	4525341	28902	0.0063867
N129I-D130N clonal line	PB2-627K	4817874	37145	0.00770983
N129I-D130N clonal line	PB2-627K	4418023	20067	0.00454208
Wildtype	MOCK	1966467	595	0.000302573
Wildtype	MOCK	1715407	1717	0.00100093
Wildtype	MOCK	1661063	772	0.000464763
Wildtype	PB2-627E	2401863	900497	0.374916
Wildtype	PB2-627E	2458892	910428	0.370259
Wildtype	PB2-627E	2379758	738346	0.310261
Wildtype	PB2-627K	2440140	1306065	0.535242
Wildtype	PB2-627K	2433129	1488312	0.611686
Wildtype	PB2-627K	2332576	1515621	0.649763
